# Supplementary material for: 1-Azido-N′-(phenylsulfonyl)methan­imid­amide
Source: Acta Crystallogr Sect E Struct Rep Online. 2011 Sep 30;67(Pt 10):o2703. doi: 10.1107/S1600536811037718 (PMC3201517; doi:10.1107/S1600536811037718)
Supplement: Supplementary file 2 [file e-67-o2703-Isup2.hkl]

#
# h,k,l, Fc-squared, Fo-squared, sigma(Fo-squared) and status flag
#
data_I
_shelx_title ' AYZ_28B_0m in P-1'
_shelx_refln_list_code          4
_shelx_F_calc_maximum       82.35
_exptl_crystal_F_000       232.00
_reflns_d_resolution_high  0.7450
 
loop_
 _symmetry_equiv_pos_as_xyz
 'x, y, z'
 '-x, -y, -z'
 
_cell_length_a     7.0399
_cell_length_b     7.1714
_cell_length_c    10.3670
_cell_angle_alpha  90.267
_cell_angle_beta   98.997
_cell_angle_gamma 110.358
 
_shelx_F_squared_multiplier     1.000
 
loop_
 _refln_index_h
 _refln_index_k
 _refln_index_l
 _refln_F_squared_calc
 _refln_F_squared_meas
 _refln_F_squared_sigma
 _refln_observed_status
   1   0   0      165.06      159.79      5.77 o
   2   0   0     1939.88     2002.54     18.27 o
   3   0   0       25.42       20.79      0.29 o
   4   0   0        0.52        0.62      0.10 o
   5   0   0      168.16      167.69      2.01 o
   6   0   0       28.17       26.48      0.79 o
   7   0   0        1.20        0.12      0.23 o
   8   0   0        8.35        7.29      0.76 o
  -9   1   0        7.40        7.18      0.79 o
  -8   1   0       12.56       12.60      0.87 o
  -7   1   0      110.88      114.11      2.50 o
  -6   1   0        2.23        2.23      0.19 o
  -5   1   0       23.91       25.90      0.43 o
  -4   1   0        0.10       -0.01      0.05 o
  -3   1   0        5.10        4.91      0.11 o
  -2   1   0      767.45      779.40      9.14 o
  -1   1   0        0.80        0.26      0.04 o
   0   1   0      638.14      582.23     11.74 o
   1   1   0      583.03      598.62     10.03 o
   2   1   0      398.68      439.84      4.58 o
   3   1   0      172.36      164.70      2.74 o
   4   1   0      279.79      297.94      3.44 o
   5   1   0      218.19      215.57      2.56 o
   6   1   0       34.32       34.48      0.98 o
   7   1   0        5.07        5.59      0.88 o
   8   1   0        2.32        2.06      0.58 o
  -9   2   0        0.10        0.40      0.40 o
  -8   2   0       48.84       47.27      1.84 o
  -7   2   0        0.02       -0.12      0.17 o
  -6   2   0      177.87      176.43      2.33 o
  -5   2   0        2.94        2.47      0.13 o
  -4   2   0       13.75       21.30      0.32 o
  -3   2   0        4.89        1.71      0.07 o
  -2   2   0      106.69      112.77      1.21 o
  -1   2   0      114.10      122.24      1.53 o
   0   2   0     6781.73     5323.07    113.92 o
   1   2   0      672.01      765.25      6.72 o
   2   2   0     2490.68     2603.54     29.37 o
   3   2   0       33.66       37.48      0.55 o
   4   2   0      177.19      176.88      2.12 o
   5   2   0        6.75        5.89      0.42 o
   6   2   0        1.64        1.53      0.43 o
   7   2   0        3.73        1.80      0.54 o
  -9   3   0       11.64       12.31      0.90 o
  -8   3   0       20.31       21.34      0.83 o
  -7   3   0       93.86       92.04      1.71 o
  -6   3   0       11.62        9.64      0.32 o
  -5   3   0      233.14      232.29      2.96 o
  -4   3   0       21.11       22.52      0.39 o
  -3   3   0      228.53      236.23      2.71 o
  -2   3   0        3.29        1.22      0.08 o
  -1   3   0     1638.30     1704.44     16.76 o
   0   3   0       59.80       51.43      0.57 o
   1   3   0       56.48       70.09      0.76 o
   2   3   0        0.98        1.52      0.16 o
   3   3   0      136.58      138.28      1.69 o
   4   3   0        1.26        0.39      0.14 o
   5   3   0       86.30       87.89      2.05 o
   6   3   0       63.13       62.10      1.60 o
   7   3   0        6.08        5.13      0.79 o
  -9   4   0       16.35       13.28      0.70 o
  -8   4   0        3.92        3.77      0.81 o
  -7   4   0        0.01       -0.13      0.13 o
  -6   4   0       32.58       35.52      0.69 o
  -5   4   0        2.75        2.06      0.14 o
  -4   4   0      164.42      156.97      4.36 o
  -3   4   0      514.44      578.21      7.97 o
  -2   4   0      391.97      391.95      5.45 o
  -1   4   0       37.85       50.43      0.90 o
   0   4   0       55.95       51.00      0.59 o
   1   4   0        0.53        0.33      0.07 o
   2   4   0       16.31       18.98      0.31 o
   3   4   0      133.61      134.05      1.54 o
   4   4   0       46.41       51.39      1.34 o
   5   4   0       10.36       11.34      0.62 o
   6   4   0       35.06       34.99      1.66 o
  -9   5   0        4.94        6.54      1.37 o
  -8   5   0        9.78        9.87      0.58 o
  -7   5   0       21.80       18.06      0.71 o
  -6   5   0       29.60       29.90      1.06 o
  -5   5   0      205.48      195.74      2.85 o
  -4   5   0      133.25      140.78      2.08 o
  -3   5   0       16.14       13.91      0.30 o
  -2   5   0      117.43      115.27      1.41 o
  -1   5   0      572.95      597.14      7.54 o
   0   5   0       15.57       19.48      0.33 o
   1   5   0      703.96      687.60      7.81 o
   2   5   0       48.90       40.81      1.11 o
   3   5   0       23.67       21.37      0.77 o
   4   5   0       21.51       23.24      0.86 o
   5   5   0       30.18       31.47      1.61 o
  -8   6   0       19.15       21.55      0.87 o
  -7   6   0       29.92       29.53      0.98 o
  -6   6   0       88.98       86.79      1.96 o
  -5   6   0        3.35        3.01      0.27 o
  -4   6   0        4.37        2.28      0.19 o
  -3   6   0       32.94       36.86      0.59 o
  -2   6   0      235.43      222.26      4.10 o
  -1   6   0      112.94      115.90      1.46 o
   0   6   0      310.77      320.49      5.25 o
   1   6   0        7.20        5.01      0.38 o
   2   6   0       66.10       67.76      1.66 o
   3   6   0       32.68       37.62      1.14 o
   4   6   0        2.71        2.20      0.42 o
  -8   7   0        0.04        0.03      0.28 o
  -7   7   0       32.60       34.63      1.12 o
  -6   7   0        0.03       -0.11      0.29 o
  -5   7   0        0.58        1.20      0.22 o
  -4   7   0        8.67        8.95      0.62 o
  -3   7   0        9.52        7.86      0.49 o
  -2   7   0      227.09      215.70      3.63 o
  -1   7   0       13.58       13.75      0.46 o
   0   7   0       38.31       36.15      1.05 o
   1   7   0      174.00      176.89      5.11 o
   2   7   0       11.30        9.30      0.59 o
   3   7   0      174.19      181.78      5.63 o
  -7   8   0        7.08        6.57      0.72 o
  -6   8   0       78.39       80.96      2.82 o
  -5   8   0        0.97        0.40      0.32 o
  -4   8   0       29.25       27.61      1.30 o
  -3   8   0        1.41        1.55      0.27 o
  -2   8   0        1.92        2.81      0.25 o
  -1   8   0       16.87       17.63      0.55 o
   0   8   0       10.15        9.50      0.79 o
   1   8   0        0.78        0.61      0.43 o
   2   8   0       33.05       35.42      1.66 o
  -6   9   0        3.76        4.26      0.61 o
  -5   9   0       48.14       48.42      1.99 o
  -4   9   0        0.23        0.29      0.36 o
  -3   9   0       33.53       33.86      1.52 o
  -2   9   0        1.78        1.37      0.43 o
  -1   9   0        5.28        6.28      0.72 o
   1  -9   1       19.18       19.43      1.12 o
   2  -9   1       20.84       23.73      1.23 o
   3  -9   1       12.55       14.26      0.94 o
   4  -9   1        2.27        2.92      0.54 o
   5  -9   1        3.47        3.57      0.58 o
  -1  -8   1       20.43       22.94      0.87 o
   0  -8   1       17.05       19.41      0.75 o
   1  -8   1        4.48        5.38      0.42 o
   2  -8   1       32.05       32.90      0.97 o
   3  -8   1       53.49       51.21      1.08 o
   4  -8   1       34.05       32.54      1.36 o
   5  -8   1       11.98       14.23      0.90 o
   6  -8   1        0.24        0.32      0.36 o
   7  -8   1       18.57       19.47      1.12 o
  -3  -7   1       47.86       50.84      2.10 o
  -2  -7   1       25.09       27.12      0.94 o
  -1  -7   1       45.23       45.12      1.25 o
   0  -7   1      123.56      120.59      4.01 o
   1  -7   1       33.51       34.33      0.78 o
   2  -7   1      114.41      111.41      2.27 o
   3  -7   1       23.56       23.58      0.56 o
   4  -7   1       55.35       49.90      0.88 o
   5  -7   1       24.18       24.02      0.63 o
   6  -7   1        0.01       -0.09      0.22 o
   7  -7   1        6.11        7.39      0.55 o
   8  -7   1       15.20       15.77      0.76 o
  -4  -6   1       74.50       72.55      2.64 o
  -3  -6   1        0.46        0.80      0.29 o
  -2  -6   1       89.47       87.53      2.04 o
  -1  -6   1        4.72        4.07      0.34 o
   0  -6   1       33.99       32.83      0.75 o
   1  -6   1      387.00      381.76      4.11 o
   2  -6   1        0.19        0.23      0.12 o
   3  -6   1        6.76        6.58      0.21 o
   4  -6   1        1.69        2.39      0.23 o
   5  -6   1        0.00       -0.01      0.16 o
   6  -6   1      130.92      135.32      2.90 o
   7  -6   1       16.21       13.38      1.21 o
   8  -6   1       11.91       10.86      0.61 o
  -5  -5   1        4.11        3.39      0.76 o
  -4  -5   1        9.19        8.91      0.54 o
  -3  -5   1       11.49       11.89      0.55 o
  -2  -5   1       54.12       48.07      0.98 o
  -1  -5   1      498.09      509.05      6.36 o
   0  -5   1      217.09      210.96      2.16 o
   1  -5   1      227.40      230.86      2.35 o
   2  -5   1      536.05      533.31      6.64 o
   3  -5   1        4.28        6.54      0.20 o
   4  -5   1      282.35      284.38      3.62 o
   5  -5   1       36.21       36.64      0.98 o
   6  -5   1      121.81      122.51      2.19 o
   7  -5   1        7.02        7.50      0.36 o
   8  -5   1        2.03        1.22      0.31 o
   9  -5   1        5.41        5.69      0.51 o
  -6  -4   1       55.28       51.58      2.13 o
  -5  -4   1       47.57       50.10      1.35 o
  -4  -4   1        1.76        2.19      0.34 o
  -3  -4   1       14.71       15.00      0.38 o
  -2  -4   1      175.30      173.41      2.07 o
  -1  -4   1      497.95      518.33      5.90 o
   0  -4   1     1831.91     1761.21     18.80 o
   1  -4   1       76.75       81.18      1.10 o
   2  -4   1        5.79        2.76      0.11 o
   3  -4   1      434.10      429.51      5.34 o
   4  -4   1       27.20       26.23      0.46 o
   5  -4   1       99.26       93.03      1.18 o
   6  -4   1       92.12       96.21      1.75 o
   7  -4   1       12.90       13.62      0.47 o
   8  -4   1       49.48       49.63      1.70 o
   9  -4   1       20.28       21.46      1.23 o
  -7  -3   1       18.70       19.00      1.26 o
  -6  -3   1       10.76       11.56      0.97 o
  -5  -3   1        1.23        1.46      0.28 o
  -4  -3   1       67.11       64.01      1.09 o
  -3  -3   1       49.47       54.57      0.75 o
  -2  -3   1        9.88        9.55      0.41 o
  -1  -3   1        0.02        0.41      0.06 o
   0  -3   1       57.71       64.97      0.57 o
   1  -3   1      730.24      711.04      6.90 o
   2  -3   1      710.94      779.38      9.57 o
   3  -3   1      133.05      114.51      1.49 o
   4  -3   1      472.80      494.29      5.17 o
   5  -3   1      128.09      127.57      1.48 o
   6  -3   1      111.47      111.57      1.55 o
   7  -3   1        3.68        2.83      0.29 o
   8  -3   1       20.74       19.98      0.79 o
   9  -3   1        0.15        0.32      0.40 o
  -7  -2   1        0.14       -0.47      0.47 o
  -6  -2   1      202.33      198.96      4.15 o
  -5  -2   1       62.38       60.84      1.52 o
  -4  -2   1       32.96       30.68      0.53 o
  -3  -2   1      207.90      206.07      2.63 o
  -2  -2   1      596.03      677.89      7.60 o
  -1  -2   1      716.45      706.85      6.92 o
   0  -2   1     3009.40     2578.34     64.65 o
   1  -2   1        0.41        1.92      0.09 o
   2  -2   1      599.72      602.56      5.84 o
   3  -2   1       21.91       22.75      0.31 o
   4  -2   1       10.99       13.25      0.24 o
   5  -2   1        5.63        3.93      0.16 o
   6  -2   1       52.18       51.12      0.82 o
   7  -2   1        0.01       -0.16      0.18 o
   8  -2   1       10.04        9.82      0.76 o
   9  -2   1       19.80       20.16      1.19 o
  -8  -1   1        5.19        5.67      0.76 o
  -7  -1   1        1.77        1.44      0.54 o
  -6  -1   1        4.91        4.92      0.49 o
  -5  -1   1       33.49       34.62      0.66 o
  -4  -1   1       73.00       70.53      0.90 o
  -3  -1   1      382.04      399.24      3.90 o
  -2  -1   1      109.98      147.77      1.47 o
  -1  -1   1     3513.19     3415.29     84.85 o
   0  -1   1      917.71      904.17     26.68 o
   1  -1   1      629.56      635.95      6.62 o
   2  -1   1      622.90      684.96      6.61 o
   3  -1   1        4.05        2.02      0.08 o
   4  -1   1       30.61       27.76      0.37 o
   5  -1   1      286.25      276.22      3.21 o
   6  -1   1      227.09      220.21      4.51 o
   7  -1   1       59.59       62.33      1.52 o
   8  -1   1        2.10        2.06      0.47 o
  -8   0   1        0.04       -0.14      0.43 o
  -7   0   1       19.95       19.62      1.05 o
  -6   0   1      305.78      304.09      5.00 o
  -5   0   1        0.73        1.31      0.13 o
  -4   0   1       18.01       12.84      0.25 o
  -3   0   1      137.68      152.82      1.37 o
  -2   0   1      624.26      611.37      5.30 o
  -1   0   1      673.34      656.85     21.09 o
   1   0   1        4.85        5.45      0.18 o
   2   0   1      331.19      351.08      3.41 o
   3   0   1      451.08      451.08      4.70 o
   4   0   1       15.31       16.68      0.41 o
   5   0   1      190.69      191.51      2.28 o
   6   0   1       19.46       20.60      0.72 o
   7   0   1       76.77       79.26      1.87 o
   8   0   1        0.55       -0.36      0.36 o
  -9   1   1        8.74        9.71      0.87 o
  -8   1   1       39.68       43.38      1.77 o
  -7   1   1       19.97       20.04      1.30 o
  -6   1   1       46.25       44.03      0.72 o
  -5   1   1       17.37       17.09      0.32 o
  -4   1   1       55.67       68.75      0.75 o
  -3   1   1      267.02      328.05      3.02 o
  -2   1   1        0.10        0.36      0.06 o
   0   1   1       10.72       12.71      0.25 o
   1   1   1      705.83      739.91      6.82 o
   2   1   1       30.15       26.07      0.34 o
   3   1   1        1.43        0.51      0.08 o
   4   1   1      563.57      589.95      6.68 o
   5   1   1       37.48       39.46      0.62 o
   6   1   1       22.59       20.92      0.71 o
   7   1   1       12.77       13.58      0.61 o
   8   1   1        2.64        2.31      0.58 o
  -9   2   1        0.27        0.14      0.43 o
  -8   2   1      104.69      104.38      3.41 o
  -7   2   1        0.40       -0.16      0.16 o
  -6   2   1       38.15       33.81      0.59 o
  -5   2   1        0.03       -0.03      0.07 o
  -4   2   1       58.32       68.37      0.74 o
  -3   2   1      623.31      661.03      6.85 o
  -2   2   1      262.36      236.49      2.65 o
  -1   2   1      273.32      299.02      2.76 o
   0   2   1     1671.84     1538.69     22.39 o
   1   2   1       23.98       22.61      0.29 o
   2   2   1      875.14      900.07     10.13 o
   3   2   1      303.85      311.51      3.58 o
   4   2   1       87.07       84.39      1.10 o
   5   2   1      285.01      287.02      5.81 o
   6   2   1        7.98        8.30      0.49 o
   7   2   1       24.46       24.02      1.10 o
  -9   3   1       33.45       32.69      1.13 o
  -8   3   1       10.00        9.26      0.58 o
  -7   3   1      196.45      198.30      4.18 o
  -6   3   1       11.13       11.59      0.30 o
  -5   3   1      143.24      150.34      1.80 o
  -4   3   1        0.15        1.58      0.14 o
  -3   3   1      664.79      754.98      8.43 o
  -2   3   1      443.80      471.60      4.61 o
  -1   3   1      150.72      187.87      1.87 o
   0   3   1        9.45        4.78      0.10 o
   1   3   1      483.14      504.70      5.32 o
   2   3   1       80.31       81.06      0.95 o
   3   3   1      404.06      416.42      4.77 o
   4   3   1       76.78       76.44      1.78 o
   5   3   1        3.35        1.90      0.33 o
   6   3   1        4.69        4.85      0.44 o
   7   3   1        0.03       -0.18      0.51 o
  -9   4   1       18.77       19.35      0.84 o
  -8   4   1       74.87       74.83      1.90 o
  -7   4   1        0.08       -0.01      0.22 o
  -6   4   1      188.84      176.42      2.54 o
  -5   4   1      106.80       98.35      1.60 o
  -4   4   1       27.60       25.85      0.44 o
  -3   4   1      160.18      150.70      1.78 o
  -2   4   1       58.31       67.98      0.73 o
  -1   4   1        5.52        3.98      0.13 o
   0   4   1       58.00       66.99      0.74 o
   1   4   1       32.11       29.42      0.39 o
   2   4   1      282.35      289.36      3.13 o
   3   4   1      113.58      107.45      1.67 o
   4   4   1       46.28       48.74      1.06 o
   5   4   1       47.49       45.48      1.63 o
   6   4   1        1.03        0.86      0.35 o
  -9   5   1        0.50        0.34      0.30 o
  -8   5   1        5.08        4.54      0.44 o
  -7   5   1       55.80       57.51      1.51 o
  -6   5   1        8.98        9.01      0.32 o
  -5   5   1      614.04      616.24      8.54 o
  -4   5   1       21.18       25.86      0.45 o
  -3   5   1      276.79      296.06      4.16 o
  -2   5   1       52.17       56.32      0.83 o
  -1   5   1      169.68      179.33      2.15 o
   0   5   1      247.87      251.09      3.17 o
   1   5   1       69.19       66.16      0.97 o
   2   5   1       75.40       76.28      1.44 o
   3   5   1       36.94       39.62      0.88 o
   4   5   1        0.57        0.18      0.94 o
   5   5   1       31.43       29.95      1.03 o
  -8   6   1        0.54        0.40      0.28 o
  -7   6   1       13.62       11.80      0.60 o
  -6   6   1       31.14       27.25      1.23 o
  -5   6   1        0.02        0.09      0.18 o
  -4   6   1        2.49        2.20      0.23 o
  -3   6   1        6.61        3.82      0.24 o
  -2   6   1       32.66       33.47      0.76 o
  -1   6   1       16.76       14.12      0.35 o
   0   6   1      209.18      205.09      3.46 o
   1   6   1        3.85        4.21      0.45 o
   2   6   1        3.84        2.77      0.35 o
   3   6   1       77.66       75.23      3.77 o
   4   6   1       34.27       36.21      1.63 o
  -8   7   1       22.03       24.10      1.26 o
  -7   7   1       25.06       24.53      1.23 o
  -6   7   1       13.44       13.29      0.83 o
  -5   7   1       47.48       45.43      2.64 o
  -4   7   1        0.58       -0.25      0.25 o
  -3   7   1      135.46      123.67      3.51 o
  -2   7   1       32.60       29.52      0.71 o
  -1   7   1       78.50       81.15      1.53 o
   0   7   1        3.88        5.23      0.42 o
   1   7   1       64.63       70.07      1.74 o
   2   7   1        4.52        5.85      0.69 o
   3   7   1       22.12       25.68      1.41 o
  -7   8   1        1.01        1.26      0.43 o
  -6   8   1       57.80       63.38      2.35 o
  -5   8   1        2.91        3.00      0.51 o
  -4   8   1        2.33        3.43      0.51 o
  -3   8   1       20.05       20.54      0.77 o
  -2   8   1        0.47        0.38      0.20 o
  -1   8   1       16.15       15.61      1.08 o
   0   8   1       22.90       22.44      1.19 o
   1   8   1        0.00       -0.29      0.32 o
  -6   9   1        6.73        5.81      0.72 o
  -5   9   1       12.58       11.95      0.90 o
  -4   9   1        3.94        5.18      0.46 o
  -3   9   1        5.17        6.57      0.72 o
  -2   9   1       42.31       42.81      1.81 o
  -1   9   1        0.83        0.65      0.40 o
   1  -9   2       13.41       10.80      0.87 o
   2  -9   2       29.81       32.23      1.48 o
   3  -9   2        0.00        0.22      0.36 o
   4  -9   2       13.35       15.74      1.05 o
   5  -9   2       31.35       30.90      1.48 o
  -2  -8   2       28.14       27.97      1.48 o
  -1  -8   2       57.39       51.23      2.03 o
   0  -8   2      104.54       93.36      2.72 o
   1  -8   2        3.94        3.71      0.37 o
   2  -8   2        8.08        7.29      0.56 o
   3  -8   2       34.61       36.27      1.08 o
   4  -8   2        1.56        1.23      0.21 o
   5  -8   2       46.15       49.16      1.32 o
   6  -8   2       33.24       39.07      1.66 o
   7  -8   2       16.29       16.04      1.01 o
  -3  -7   2        6.53        6.90      0.83 o
  -2  -7   2       67.44       73.83      3.26 o
  -1  -7   2       35.20       38.67      1.12 o
   0  -7   2      103.19      111.65      2.49 o
   1  -7   2      165.18      163.28      2.94 o
   2  -7   2        6.65        6.67      0.28 o
   3  -7   2      160.08      145.66      2.20 o
   4  -7   2        4.96        5.17      0.30 o
   5  -7   2       10.09       10.64      0.41 o
   6  -7   2        0.01        0.24      0.17 o
   7  -7   2       21.62       21.83      1.27 o
   8  -7   2        9.23        9.20      0.61 o
  -4  -6   2       28.76       32.05      1.59 o
  -3  -6   2        0.42        0.53      0.27 o
  -2  -6   2       16.75       18.18      0.69 o
  -1  -6   2       34.24       34.92      0.98 o
   0  -6   2      499.12      483.74      7.92 o
   1  -6   2      153.14      154.28      1.63 o
   2  -6   2      167.78      176.88      2.13 o
   3  -6   2       21.74       21.31      0.36 o
   4  -6   2       45.37       42.17      0.99 o
   5  -6   2       46.02       48.08      1.02 o
   6  -6   2        1.10        0.99      0.24 o
   7  -6   2       13.30       13.94      0.51 o
   8  -6   2        0.44        0.17      0.27 o
  -5  -5   2       17.42       16.47      1.16 o
  -4  -5   2        2.52        2.82      0.35 o
  -3  -5   2        2.67        3.86      0.36 o
  -2  -5   2        1.09        0.71      0.16 o
  -1  -5   2       81.95       86.88      1.51 o
   0  -5   2      627.90      639.80      7.31 o
   1  -5   2       34.14       34.93      0.52 o
   2  -5   2      185.83      176.14      1.92 o
   3  -5   2      136.03      128.50      1.57 o
   4  -5   2       33.34       33.87      0.53 o
   5  -5   2      554.79      555.31     10.88 o
   6  -5   2       19.53       19.30      0.55 o
   7  -5   2       13.20       14.17      0.49 o
   8  -5   2        7.34        8.48      0.96 o
  -6  -4   2       35.23       34.59      1.73 o
  -5  -4   2       13.32       12.93      1.01 o
  -4  -4   2        0.07        0.34      0.22 o
  -3  -4   2       18.85       23.17      0.55 o
  -2  -4   2      162.11      165.88      2.16 o
  -1  -4   2      154.03      170.06      2.47 o
   0  -4   2       11.62       10.94      0.20 o
   1  -4   2        8.27       14.28      0.26 o
   2  -4   2      132.29      162.00      1.91 o
   3  -4   2      293.50      303.05      3.50 o
   4  -4   2       71.53       72.04      1.03 o
   5  -4   2       88.28       87.33      1.05 o
   6  -4   2       44.12       41.94      0.90 o
   7  -4   2        7.36        9.13      0.52 o
   8  -4   2        9.64        9.81      0.57 o
  -7  -3   2        6.52        3.54      0.76 o
  -6  -3   2       31.34       32.89      1.55 o
  -5  -3   2        5.20        3.45      0.33 o
  -4  -3   2        2.62        1.96      0.29 o
  -3  -3   2        0.18        0.83      0.13 o
  -2  -3   2      136.34      149.66      1.77 o
  -1  -3   2     1950.79     1943.68     19.21 o
   0  -3   2        7.11        6.26      0.12 o
   1  -3   2      167.27      150.09      1.43 o
   2  -3   2      233.04      238.38      2.75 o
   3  -3   2        3.49        3.95      0.14 o
   4  -3   2      424.56      430.38      4.53 o
   5  -3   2      313.46      318.86      3.41 o
   6  -3   2        0.03       -0.14      0.14 o
   7  -3   2       70.45       73.13      1.44 o
   8  -3   2       29.78       31.05      0.96 o
  -7  -2   2       10.88        9.50      0.90 o
  -6  -2   2        1.60        2.82      0.61 o
  -5  -2   2       75.84       70.79      1.75 o
  -4  -2   2        7.87        8.42      0.21 o
  -3  -2   2      700.01      746.99      8.39 o
  -2  -2   2       19.54       14.18      0.26 o
  -1  -2   2     3250.30     3192.52     29.25 o
   0  -2   2      192.74      178.76      1.66 o
   1  -2   2     1892.01     1920.49     33.10 o
   2  -2   2      266.41      251.89      2.65 o
   3  -2   2      161.32      160.89      2.26 o
   4  -2   2      221.36      221.13      2.38 o
   5  -2   2      242.78      230.04      2.50 o
   6  -2   2       80.77       75.65      1.43 o
   7  -2   2       23.85       24.33      0.78 o
   8  -2   2       31.03       32.58      1.00 o
  -8  -1   2        3.25        2.20      0.65 o
  -7  -1   2       65.11       60.85      2.24 o
  -6  -1   2       12.56       12.07      0.44 o
  -5  -1   2        9.22        7.57      0.28 o
  -4  -1   2      113.89      105.99      1.48 o
  -3  -1   2      427.77      503.34      4.89 o
  -2  -1   2       93.53       83.99      0.81 o
  -1  -1   2     1086.23     1097.68     12.37 o
   0  -1   2      263.01      264.70      2.10 o
   1  -1   2     4325.02     4463.52    133.70 o
   2  -1   2     1292.45     1470.07     13.45 o
   3  -1   2      821.76      870.80      8.97 o
   4  -1   2       28.74       25.70      0.35 o
   5  -1   2        6.07        5.32      0.20 o
   6  -1   2        6.76        7.05      0.40 o
   7  -1   2        0.67        0.81      0.24 o
   8  -1   2       25.32       28.97      0.96 o
  -8   0   2       33.63       34.19      1.55 o
  -7   0   2       17.09       15.82      1.01 o
  -6   0   2      250.55      252.69      4.38 o
  -5   0   2      148.75      148.69      2.18 o
  -4   0   2        3.79        1.72      0.09 o
  -3   0   2      366.23      384.22      3.34 o
  -2   0   2      127.14      127.45      1.20 o
  -1   0   2     2596.20     2588.47    170.63 o
   0   0   2      595.53      475.01     33.29 o
   1   0   2     4992.04     5685.84    155.96 o
   2   0   2        3.21        1.22      0.07 o
   3   0   2      344.17      362.52      4.10 o
   4   0   2      235.82      238.81      2.78 o
   5   0   2      222.67      221.18      2.62 o
   6   0   2       18.83       19.39      0.66 o
   7   0   2        2.07        1.99      0.47 o
   8   0   2        1.26        0.69      0.43 o
  -9   1   2        0.83        0.65      0.51 o
  -8   1   2       16.18       14.66      0.98 o
  -7   1   2       85.01       77.55      2.61 o
  -6   1   2       74.00       71.08      1.04 o
  -5   1   2       39.97       39.63      0.62 o
  -4   1   2       72.85       89.71      1.00 o
  -3   1   2        0.94        2.58      0.08 o
  -2   1   2      383.32      408.40      4.62 o
  -1   1   2      111.71      107.88      1.79 o
   0   1   2      410.07      413.17      5.24 o
   1   1   2      439.38      450.73      4.13 o
   2   1   2      351.98      365.09      3.82 o
   3   1   2     1208.61     1319.77     14.71 o
   4   1   2      197.55      197.92      2.34 o
   5   1   2      163.84      160.08      2.76 o
   6   1   2       16.75       16.26      0.64 o
   7   1   2       14.57       15.08      0.66 o
  -9   2   2       18.67       19.94      1.16 o
  -8   2   2        0.68        0.70      0.49 o
  -7   2   2       10.48       10.88      0.46 o
  -6   2   2      111.38      102.01      1.41 o
  -5   2   2       17.33       19.11      0.36 o
  -4   2   2        1.33        0.21      0.05 o
  -3   2   2       20.95       23.32      0.29 o
  -2   2   2        6.27       11.77      0.31 o
  -1   2   2       53.91       49.54      0.46 o
   0   2   2      206.97      196.81      1.59 o
   1   2   2        1.18        2.66      0.10 o
   2   2   2       73.29       70.63      0.83 o
   3   2   2      824.71      877.66     10.79 o
   4   2   2       11.16       12.16      0.32 o
   5   2   2       24.76       22.24      0.74 o
   6   2   2        6.96        5.79      0.43 o
   7   2   2        7.35        8.03      0.87 o
  -9   3   2       24.35       25.76      0.99 o
  -8   3   2       65.70       64.19      1.68 o
  -7   3   2       73.23       67.70      1.91 o
  -6   3   2      136.80      122.05      1.65 o
  -5   3   2       40.30       39.33      0.71 o
  -4   3   2      195.78      210.30      2.69 o
  -3   3   2       15.96       14.79      0.42 o
  -2   3   2      165.56      183.22      1.95 o
  -1   3   2        1.69        3.47      0.08 o
   0   3   2      315.84      338.11      2.84 o
   1   3   2        5.89        3.47      0.11 o
   2   3   2       17.28       15.52      0.41 o
   3   3   2       18.96       22.75      0.43 o
   4   3   2      123.12      121.25      2.64 o
   5   3   2       14.60       14.50      0.72 o
   6   3   2       13.76       14.77      0.69 o
  -9   4   2        1.67        1.30      0.43 o
  -8   4   2       59.34       59.29      1.61 o
  -7   4   2        2.32        0.84      0.21 o
  -6   4   2       11.34       12.62      0.39 o
  -5   4   2       33.02       30.96      0.69 o
  -4   4   2       48.47       40.61      0.80 o
  -3   4   2      517.82      534.45     14.38 o
  -2   4   2       63.69       81.54      0.92 o
  -1   4   2      241.99      233.29      2.22 o
   0   4   2      183.15      184.42      1.88 o
   1   4   2       90.65       89.15      1.13 o
   2   4   2      562.03      562.91      7.07 o
   3   4   2        2.38        2.69      0.24 o
   4   4   2       17.87       16.40      0.68 o
   5   4   2       40.11       41.01      1.19 o
   6   4   2        0.70        0.36      0.40 o
  -9   5   2        2.81        3.17      0.43 o
  -8   5   2        0.87        0.93      0.45 o
  -7   5   2       84.71       79.68      1.96 o
  -6   5   2      157.54      148.20      2.60 o
  -5   5   2      134.38      140.85      2.44 o
  -4   5   2      107.20      104.66      1.57 o
  -3   5   2       46.95       50.24      0.80 o
  -2   5   2      118.71      113.52      1.71 o
  -1   5   2        0.32        0.99      0.12 o
   0   5   2      188.36      186.31      2.05 o
   1   5   2       29.62       28.90      0.47 o
   2   5   2      348.04      327.98      5.47 o
   3   5   2        8.91        9.84      0.40 o
   4   5   2        0.04       -0.40      0.40 o
   5   5   2        3.58        4.08      0.65 o
  -8   6   2        9.32       10.51      0.61 o
  -7   6   2       17.39       15.90      0.68 o
  -6   6   2      196.67      194.22      4.11 o
  -5   6   2        3.09        4.10      0.32 o
  -4   6   2        0.04       -0.03      0.10 o
  -3   6   2       52.13       48.08      0.94 o
  -2   6   2       17.07       12.67      0.36 o
  -1   6   2      384.05      358.82      5.08 o
   0   6   2        0.70        0.94      0.14 o
   1   6   2       31.08       30.00      0.68 o
   2   6   2       67.05       66.83      1.69 o
   3   6   2       19.05       20.81      1.16 o
   4   6   2       60.63       62.44      2.39 o
  -8   7   2       51.97       57.11      1.63 o
  -7   7   2       10.09        9.39      0.79 o
  -6   7   2        5.70        5.60      0.61 o
  -5   7   2       76.37       69.21      2.39 o
  -4   7   2        2.61        1.23      0.36 o
  -3   7   2      107.50      104.45      3.34 o
  -2   7   2       41.77       41.62      1.16 o
  -1   7   2       48.69       46.23      1.74 o
   0   7   2       22.36       22.33      1.12 o
   1   7   2        4.53        4.04      0.58 o
   2   7   2       62.17       55.33      2.17 o
   3   7   2       14.59       14.70      1.05 o
  -7   8   2       52.18       48.54      1.99 o
  -6   8   2        0.86        1.08      0.40 o
  -5   8   2        7.31        9.10      0.72 o
  -4   8   2        4.58        4.19      0.54 o
  -3   8   2       35.19       38.83      1.43 o
  -2   8   2        3.87        4.32      0.40 o
  -1   8   2        9.67        8.15      0.50 o
   0   8   2        0.18        0.07      0.32 o
   1   8   2        1.37        1.37      0.47 o
  -6   9   2       15.47       16.14      1.08 o
  -5   9   2        6.32        5.02      0.69 o
  -4   9   2       19.42       21.04      0.86 o
  -3   9   2       37.47       36.49      1.27 o
  -2   9   2       27.38       27.03      1.37 o
  -1   9   2        5.53        3.75      0.58 o
   1  -9   3        0.21        1.37      0.47 o
   2  -9   3        3.49        4.40      0.58 o
   3  -9   3       12.40       16.11      0.97 o
   4  -9   3        3.16        4.66      0.61 o
  -2  -8   3       38.11       37.19      1.70 o
  -1  -8   3        0.01        0.94      0.47 o
   0  -8   3        9.57       10.76      0.87 o
   1  -8   3       15.05       17.49      1.03 o
   2  -8   3        0.08        0.41      0.65 o
   3  -8   3       24.31       24.43      0.67 o
   4  -8   3       49.16       50.71      1.37 o
   5  -8   3       14.41       14.16      0.88 o
   6  -8   3       29.61       31.62      1.45 o
  -3  -7   3       75.82       71.13      2.61 o
  -2  -7   3       89.35       87.56      2.97 o
  -1  -7   3      310.97      290.40      5.92 o
   0  -7   3        4.56        6.51      0.78 o
   1  -7   3       67.67       65.02      1.61 o
   2  -7   3       55.01       51.05      0.80 o
   3  -7   3      139.72      135.95      2.40 o
   4  -7   3       48.25       47.57      1.02 o
   5  -7   3       16.59       16.70      0.53 o
   6  -7   3        1.43        1.18      0.23 o
   7  -7   3       29.63       31.14      1.02 o
  -4  -6   3        0.32        0.69      0.58 o
  -3  -6   3       22.72       23.48      1.19 o
  -2  -6   3        0.44        0.75      0.23 o
  -1  -6   3       43.95       47.28      1.20 o
   0  -6   3      200.46      206.92      3.51 o
   1  -6   3        4.09        3.87      0.18 o
   2  -6   3      338.25      323.75      4.62 o
   3  -6   3       11.55       12.31      0.40 o
   4  -6   3       72.84       69.33      1.35 o
   5  -6   3      127.05      125.69      2.26 o
   6  -6   3       33.40       33.07      0.71 o
   7  -6   3       62.43       63.22      1.32 o
   8  -6   3        0.06        0.16      0.28 o
  -5  -5   3        6.31        7.29      0.87 o
  -4  -5   3        1.33        1.59      0.54 o
  -3  -5   3        0.63        1.22      0.25 o
  -2  -5   3       11.48       12.67      0.42 o
  -1  -5   3      773.46      743.64     10.20 o
   0  -5   3      148.84      148.81      1.80 o
   1  -5   3      364.23      363.35      3.86 o
   2  -5   3      139.34      146.01      1.62 o
   3  -5   3      374.56      379.64      4.38 o
   4  -5   3       78.05       80.10      1.05 o
   5  -5   3      101.18       97.53      2.15 o
   6  -5   3        0.03        0.12      0.17 o
   7  -5   3        1.82        1.60      0.26 o
   8  -5   3        3.15        3.71      0.42 o
  -6  -4   3       76.05       74.76      2.75 o
  -5  -4   3        0.58        0.22      0.51 o
  -4  -4   3       14.83       17.88      0.64 o
  -3  -4   3       12.79       11.00      0.29 o
  -2  -4   3       82.70       95.11      1.30 o
  -1  -4   3       92.71      101.74      1.25 o
   0  -4   3       55.24       62.27      0.79 o
   1  -4   3       75.92       73.20      0.93 o
   2  -4   3      176.43      172.22      1.87 o
   3  -4   3        0.02        0.26      0.07 o
   4  -4   3      659.66      659.36      7.46 o
   5  -4   3      182.35      177.82      2.22 o
   6  -4   3        9.43       10.02      0.41 o
   7  -4   3       22.56       22.09      0.63 o
   8  -4   3        0.50        0.65      0.23 o
  -7  -3   3       58.70       58.57      2.35 o
  -6  -3   3        5.60        6.57      0.76 o
  -5  -3   3       43.28       44.02      1.74 o
  -4  -3   3        0.79        1.54      0.17 o
  -3  -3   3      106.60      108.69      1.64 o
  -1  -3   3        2.91        3.46      0.28 o
   0  -3   3      181.52      208.86      1.97 o
   1  -3   3      135.80      147.60      1.50 o
   2  -3   3      519.02      527.17      5.52 o
   3  -3   3      374.05      397.22      4.95 o
   4  -3   3      152.34      146.22      1.62 o
   5  -3   3      325.64      326.97      3.50 o
   6  -3   3       33.39       36.98      0.82 o
   7  -3   3       41.00       42.82      0.96 o
   8  -3   3        0.49        0.69      0.28 o
  -7  -2   3       46.74       45.57      1.92 o
  -6  -2   3      101.91       92.25      3.08 o
  -5  -2   3        3.64        2.69      0.20 o
  -4  -2   3       42.87       42.05      0.74 o
  -3  -2   3        0.15        0.25      0.10 o
  -2  -2   3      586.90      638.89      7.17 o
  -1  -2   3      614.07      659.34      6.88 o
   0  -2   3      152.26      133.19      1.13 o
   1  -2   3      729.66      775.69      6.45 o
   2  -2   3      218.91      231.84      2.31 o
   3  -2   3      357.42      371.08      3.89 o
   4  -2   3        1.34        0.93      0.08 o
   5  -2   3       42.16       34.42      0.50 o
   6  -2   3       10.65        9.23      0.45 o
   7  -2   3        1.10        0.58      0.24 o
   8  -2   3       44.78       46.99      1.30 o
  -8  -1   3        0.01       -0.22      0.54 o
  -7  -1   3       13.40       14.81      1.01 o
  -6  -1   3        2.61        1.88      0.31 o
  -5  -1   3      254.84      246.74      3.17 o
  -4  -1   3      168.66      185.06      2.69 o
  -3  -1   3      247.56      243.81      2.41 o
  -2  -1   3       33.76       32.83      0.37 o
  -1  -1   3       39.13       28.56      0.36 o
   0  -1   3      365.81      388.67      3.40 o
   1  -1   3      329.49      335.51      3.08 o
   2  -1   3        0.75        0.13      0.04 o
   3  -1   3      168.06      174.64      1.88 o
   4  -1   3      166.16      158.88      1.88 o
   5  -1   3       88.05       81.74      1.07 o
   6  -1   3       81.53       81.26      1.87 o
   7  -1   3       68.81       68.40      1.68 o
   8  -1   3       45.66       48.32      1.34 o
  -8   0   3        8.53        9.06      0.87 o
  -7   0   3        0.54        0.11      0.47 o
  -6   0   3        0.16       -0.04      0.22 o
  -5   0   3      131.06      127.99      1.70 o
  -4   0   3       34.69       40.90      0.57 o
  -3   0   3      160.51      162.94      1.75 o
  -2   0   3       57.17       51.16      0.59 o
  -1   0   3      545.03      470.14      7.64 o
   0   0   3     3497.76     2652.46     37.07 o
   1   0   3     4982.74     5068.02    229.65 o
   2   0   3     1718.85     1865.54     17.06 o
   3   0   3        4.78        3.31      0.12 o
   4   0   3      116.25      109.60      1.48 o
   5   0   3       79.90       78.29      1.28 o
   6   0   3       42.60       42.74      1.14 o
   7   0   3       13.84       15.13      0.66 o
   8   0   3       14.02       15.64      1.01 o
  -9   1   3        9.52        8.34      0.87 o
  -8   1   3        4.44        3.86      0.61 o
  -7   1   3      287.95      295.14      9.88 o
  -6   1   3        7.88        8.59      0.35 o
  -5   1   3       20.93       19.79      0.39 o
  -4   1   3        4.75        5.66      0.16 o
  -3   1   3      400.68      451.17      5.10 o
  -2   1   3        7.06       10.80      0.36 o
  -1   1   3       94.33       96.83      1.43 o
   0   1   3       89.44       89.36      0.98 o
   1   1   3      104.72       90.39      0.92 o
   2   1   3      489.66      551.23      5.37 o
   3   1   3      347.77      351.45      3.71 o
   4   1   3       14.82       14.80      0.39 o
   5   1   3      124.07      121.19      2.62 o
   6   1   3       12.99       14.07      0.61 o
   7   1   3        0.36        0.18      0.45 o
  -9   2   3       32.17       31.59      1.52 o
  -8   2   3       30.51       33.74      1.10 o
  -7   2   3      102.15       94.10      1.55 o
  -6   2   3      353.86      345.94      4.91 o
  -5   2   3        2.52        2.01      0.12 o
  -4   2   3       88.84       93.54      1.14 o
  -3   2   3      506.12      555.64      6.87 o
  -2   2   3       30.47       31.83      0.42 o
  -1   2   3      569.26      573.25      5.29 o
   0   2   3      365.71      371.05      3.41 o
   1   2   3      286.78      292.81      2.71 o
   2   2   3      771.22      828.29      9.31 o
   3   2   3      176.36      170.70      2.22 o
   4   2   3      127.42      119.37      2.10 o
   5   2   3        0.23        0.32      0.34 o
   6   2   3       43.60       42.91      1.99 o
   7   2   3        2.47        2.64      0.54 o
  -9   3   3        1.68        1.24      0.36 o
  -8   3   3       75.26       77.31      2.53 o
  -7   3   3       80.85       78.77      1.33 o
  -6   3   3      129.94      127.18      1.94 o
  -5   3   3      285.93      292.12      3.69 o
  -4   3   3       91.12      104.32      1.39 o
  -3   3   3       62.83       55.21      0.85 o
  -2   3   3       34.18       42.84      0.48 o
  -1   3   3      199.97      208.15      2.22 o
   0   3   3      249.15      273.00      2.42 o
   1   3   3        6.20        4.81      0.17 o
   2   3   3      112.72      118.62      1.58 o
   3   3   3      110.22      109.52      2.89 o
   4   3   3      117.15      114.38      2.80 o
   5   3   3       38.91       38.94      1.11 o
   6   3   3        0.04       -0.11      0.36 o
  -9   4   3       18.68       17.38      0.81 o
  -8   4   3       15.39       12.12      0.63 o
  -7   4   3       69.80       65.46      1.36 o
  -6   4   3      156.63      145.91      3.18 o
  -5   4   3        7.25        8.08      0.31 o
  -4   4   3      470.86      480.39      6.65 o
  -3   4   3       92.76       92.68      1.69 o
  -2   4   3       60.69       60.00      0.90 o
  -1   4   3       34.31       35.84      0.42 o
   0   4   3       14.29       20.90      0.32 o
   1   4   3        0.13        0.29      0.10 o
   2   4   3        7.09        6.02      0.23 o
   3   4   3       55.52       55.39      1.37 o
   4   4   3        3.01        3.04      0.34 o
   5   4   3       13.85       14.84      0.98 o
   6   4   3        7.29        6.25      0.76 o
  -9   5   3       36.58       38.68      2.08 o
  -8   5   3        2.33        2.22      0.34 o
  -7   5   3        3.34        3.72      0.39 o
  -6   5   3      107.96      105.79      1.92 o
  -5   5   3      120.82      110.76      1.96 o
  -4   5   3      322.27      324.19      7.50 o
  -3   5   3       36.03       34.13      0.61 o
  -2   5   3       78.12       82.00      1.43 o
  -1   5   3      152.60      157.41      2.37 o
   0   5   3       13.98       14.39      0.28 o
   1   5   3      183.17      184.38      2.22 o
   2   5   3       91.71       93.36      1.74 o
   3   5   3        0.08       -0.09      0.27 o
   4   5   3       12.67       13.98      0.94 o
   5   5   3        7.67        6.97      0.76 o
  -8   6   3        8.79        8.72      0.58 o
  -7   6   3       12.28        9.97      0.55 o
  -6   6   3       32.62       34.16      1.17 o
  -5   6   3        0.88        0.66      0.21 o
  -4   6   3        1.23        0.45      0.31 o
  -3   6   3       78.52       78.09      1.79 o
  -2   6   3      165.57      153.28      2.27 o
  -1   6   3       45.35       44.64      0.81 o
   0   6   3       20.42       19.86      0.45 o
   1   6   3       59.20       53.70      1.08 o
   2   6   3       43.47       44.72      1.24 o
   3   6   3        0.71        1.30      0.43 o
   4   6   3       19.88       22.07      1.26 o
  -8   7   3       10.18        9.89      0.65 o
  -7   7   3       63.86       70.17      2.50 o
  -6   7   3        1.03        1.48      0.40 o
  -5   7   3       11.68       14.32      0.94 o
  -4   7   3        2.64        2.06      0.40 o
  -3   7   3        0.04        0.82      0.29 o
  -2   7   3      169.23      154.79      3.38 o
  -1   7   3        2.39        2.54      0.56 o
   0   7   3       15.24       13.76      0.87 o
   1   7   3        9.75        9.89      0.79 o
   2   7   3       49.06       49.51      2.03 o
  -7   8   3       36.09       36.18      1.63 o
  -6   8   3       20.37       18.17      1.05 o
  -5   8   3       27.09       29.16      1.34 o
  -4   8   3       47.70       49.11      1.92 o
  -3   8   3        6.81        6.88      0.47 o
  -2   8   3        1.89        1.27      0.27 o
  -1   8   3       18.45       17.58      1.08 o
   0   8   3        0.22        0.79      0.40 o
   1   8   3        7.93        7.47      0.79 o
  -5   9   3       24.00       27.17      1.41 o
  -4   9   3       28.50       27.26      1.10 o
  -3   9   3       91.99       96.28      4.02 o
  -2   9   3        0.43        0.18      0.40 o
   1  -9   4        3.18        3.65      0.58 o
   2  -9   4        2.38        2.38      0.51 o
   3  -9   4       36.91       39.25      1.66 o
   4  -9   4       12.64       13.87      1.34 o
  -1  -8   4       66.74       63.73      2.35 o
   0  -8   4        6.20        5.56      0.65 o
   1  -8   4       37.35       36.62      1.52 o
   2  -8   4       11.03       10.10      0.67 o
   3  -8   4        3.05        2.92      0.56 o
   4  -8   4      155.51      153.19      3.33 o
   5  -8   4       13.04       13.63      0.65 o
   6  -8   4        6.78        8.50      0.56 o
  -3  -7   4       82.97       84.66      2.97 o
  -2  -7   4        3.60        4.37      0.61 o
  -1  -7   4       25.84       30.32      1.37 o
   0  -7   4        2.86        4.08      0.36 o
   1  -7   4        2.29        2.62      0.21 o
   2  -7   4      161.30      162.30      2.83 o
   3  -7   4        2.09        2.20      0.24 o
   4  -7   4       92.67       90.62      1.73 o
   5  -7   4        4.99        4.11      0.31 o
   6  -7   4        0.61        0.52      0.18 o
   7  -7   4        1.56        2.01      0.27 o
  -4  -6   4       20.02       21.35      1.26 o
  -3  -6   4        9.32        9.82      0.83 o
  -2  -6   4       42.20       42.42      1.63 o
  -1  -6   4       12.22       12.01      0.51 o
   0  -6   4        5.40        6.38      0.33 o
   1  -6   4      112.23      113.51      1.76 o
   2  -6   4      129.12      129.94      1.99 o
   3  -6   4      133.05      131.53      1.98 o
   4  -6   4       20.57       19.27      0.56 o
   5  -6   4        0.29        0.14      0.17 o
   6  -6   4       56.95       59.17      1.08 o
   7  -6   4       24.85       25.54      0.64 o
  -5  -5   4        4.59        3.21      0.69 o
  -4  -5   4       20.39       19.36      1.08 o
  -3  -5   4       25.32       25.48      1.16 o
  -2  -5   4        0.39        0.07      0.10 o
  -1  -5   4      229.51      229.95      2.50 o
   0  -5   4       70.02       70.05      1.14 o
   1  -5   4      183.47      183.11      2.39 o
   2  -5   4       10.81        9.76      0.24 o
   3  -5   4      104.60       94.44      1.20 o
   4  -5   4      374.64      373.10      5.31 o
   5  -5   4        5.12        3.62      0.23 o
   6  -5   4      150.46      155.62      2.38 o
   7  -5   4        0.40        0.27      0.19 o
   8  -5   4        8.04        9.55      0.56 o
  -6  -4   4       17.36       14.59      1.19 o
  -5  -4   4        6.68        7.29      0.76 o
  -4  -4   4       44.52       46.79      1.25 o
  -3  -4   4       18.24       20.28      0.46 o
  -2  -4   4       17.60       17.94      0.35 o
  -1  -4   4       28.44       25.76      0.44 o
   0  -4   4        3.12        2.21      0.12 o
   1  -4   4      214.06      206.46      2.40 o
   2  -4   4      193.75      190.05      2.23 o
   3  -4   4      149.78      147.58      2.37 o
   4  -4   4      161.42      157.39      1.91 o
   5  -4   4       38.65       36.99      0.81 o
   6  -4   4        4.61        4.15      0.29 o
   7  -4   4       65.13       70.86      1.41 o
   8  -4   4       28.12       29.63      1.34 o
  -7  -3   4       73.56       73.70      2.79 o
  -6  -3   4        4.37        4.22      0.72 o
  -5  -3   4       13.00       16.62      0.70 o
  -4  -3   4       83.22       75.30      1.44 o
  -3  -3   4        0.70        0.62      0.12 o
  -2  -3   4       36.86       38.57      0.66 o
  -1  -3   4       93.46      100.29      1.33 o
   0  -3   4      297.13      302.61      3.19 o
   1  -3   4        6.38        6.31      0.28 o
   2  -3   4      371.56      386.61      4.08 o
   3  -3   4      231.98      217.28      2.34 o
   4  -3   4       93.29       89.22      1.23 o
   5  -3   4       81.26       84.33      1.21 o
   6  -3   4       48.90       49.35      1.03 o
   7  -3   4        3.11        3.59      0.36 o
   8  -3   4       51.74       56.35      2.10 o
  -7  -2   4       72.92       74.79      2.72 o
  -6  -2   4      199.97      191.97      5.75 o
  -5  -2   4        2.24        2.08      0.47 o
  -4  -2   4      272.64      276.70      4.55 o
  -3  -2   4      455.64      478.08      6.62 o
  -2  -2   4      448.14      482.75      5.47 o
  -1  -2   4       25.92       19.78      0.33 o
   0  -2   4       11.40       13.54      0.19 o
   1  -2   4      117.10      109.89      1.05 o
   2  -2   4      257.55      271.53      2.53 o
   3  -2   4       81.83       79.62      0.91 o
   4  -2   4      128.66      124.55      1.51 o
   5  -2   4        2.25        2.74      0.19 o
   6  -2   4       35.72       34.71      0.98 o
   7  -2   4       32.25       31.93      0.97 o
   8  -2   4        1.62        1.77      0.51 o
  -8  -1   4       17.61       16.51      1.16 o
  -7  -1   4       18.83       17.84      1.12 o
  -6  -1   4        0.54        0.17      0.21 o
  -5  -1   4      166.49      170.59      2.53 o
  -4  -1   4       40.51       36.39      0.65 o
  -3  -1   4      234.91      228.95      3.20 o
  -2  -1   4        0.37        0.70      0.06 o
  -1  -1   4        0.14        0.28      0.04 o
   0  -1   4       18.62       12.96      0.19 o
   1  -1   4       10.17        7.58      0.13 o
   2  -1   4     2026.40     2197.34     31.49 o
   3  -1   4       36.54       42.66      0.57 o
   4  -1   4      111.72      115.89      1.42 o
   5  -1   4       27.25       22.75      1.44 o
   6  -1   4        0.02        0.11      0.19 o
   7  -1   4       93.57       99.84      4.08 o
   8  -1   4        3.51        3.36      0.58 o
  -8   0   4        4.20        3.00      0.65 o
  -7   0   4       47.86       47.15      2.51 o
  -6   0   4      333.96      328.39      4.74 o
  -5   0   4      206.57      210.13      3.05 o
  -4   0   4      329.76      338.54      3.88 o
  -3   0   4       45.68       54.72      0.64 o
  -2   0   4       95.54       93.69      1.61 o
  -1   0   4      723.54      775.47     22.66 o
   0   0   4      248.26      237.65      3.02 o
   1   0   4      203.09      214.58      2.45 o
   2   0   4       67.56       67.93      0.72 o
   3   0   4        1.13        1.75      0.17 o
   4   0   4        1.52        1.93      0.28 o
   5   0   4       84.67       89.60      1.64 o
   6   0   4       12.69       11.92      0.52 o
   7   0   4       36.08       38.24      1.63 o
  -9   1   4       22.08       24.13      1.34 o
  -7   1   4       63.32       64.38      4.31 o
  -6   1   4       20.77       21.38      0.45 o
  -5   1   4        1.90        1.83      0.12 o
  -4   1   4        2.86        3.68      0.13 o
  -3   1   4       75.94       76.34      1.01 o
  -2   1   4       55.76       72.53      1.30 o
  -1   1   4      857.33      833.51     11.49 o
   0   1   4       41.31       45.05      0.58 o
   1   1   4       13.09       11.44      0.20 o
   2   1   4       76.53       87.49      1.06 o
   3   1   4        2.29        2.00      0.12 o
   4   1   4      315.11      317.80      4.51 o
   5   1   4       25.37       28.02      1.37 o
   6   1   4       38.28       40.06      1.63 o
   7   1   4       11.89       12.53      0.90 o
  -9   2   4        4.30        4.58      0.69 o
  -8   2   4       54.88       54.05      1.50 o
  -7   2   4        3.52        2.32      0.25 o
  -6   2   4       36.88       41.34      0.78 o
  -5   2   4       24.51       25.98      0.42 o
  -4   2   4        1.48        4.38      0.15 o
  -3   2   4      397.28      406.19      5.11 o
  -2   2   4        1.47        2.33      0.17 o
  -1   2   4        0.10        2.29      0.08 o
   0   2   4        7.23        4.44      0.11 o
   1   2   4      280.88      297.59      3.42 o
   2   2   4       88.24       85.96      1.30 o
   3   2   4       46.99       51.25      0.87 o
   4   2   4      118.93      118.61      1.83 o
   5   2   4       28.67       29.07      1.84 o
   6   2   4       24.91       25.80      1.26 o
   7   2   4       34.36       36.39      1.66 o
  -9   3   4       15.75       15.80      0.78 o
  -8   3   4       37.37       32.82      1.09 o
  -7   3   4      281.74      270.33      3.94 o
  -6   3   4       66.68       60.54      1.04 o
  -5   3   4       98.46      100.33      1.36 o
  -4   3   4       10.67        8.64      0.21 o
  -3   3   4       43.19       41.51      0.60 o
  -2   3   4      281.68      294.04      2.94 o
  -1   3   4       11.57       13.80      0.19 o
   0   3   4       15.42       19.65      0.28 o
   1   3   4       12.96       11.14      0.22 o
   2   3   4       44.54       42.86      0.74 o
   3   3   4       29.70       27.09      0.57 o
   4   3   4        0.16        0.37      0.22 o
   5   3   4       13.29       12.75      0.87 o
   6   3   4        3.47        2.67      0.54 o
  -9   4   4       52.34       53.60      1.55 o
  -8   4   4        3.92        4.07      0.41 o
  -7   4   4       31.95       31.18      1.29 o
  -6   4   4      104.15      106.63      1.67 o
  -5   4   4        0.88        0.59      0.13 o
  -4   4   4      466.13      466.47      7.44 o
  -3   4   4      326.95      317.09      3.95 o
  -2   4   4      241.18      248.15      2.87 o
  -1   4   4       60.87       54.92      0.67 o
   0   4   4        0.00        0.06      0.06 o
   1   4   4       77.39       78.40      1.12 o
   2   4   4       48.37       48.70      0.78 o
   3   4   4      178.24      175.67      5.28 o
   4   4   4        3.88        4.44      0.58 o
   5   4   4        0.06       -0.32      0.32 o
  -9   5   4       15.19       16.90      0.79 o
  -8   5   4       24.07       23.16      0.86 o
  -7   5   4       34.70       29.18      0.78 o
  -6   5   4       37.62       36.17      0.81 o
  -5   5   4      255.11      254.30      4.81 o
  -4   5   4      514.33      524.64      8.36 o
  -3   5   4      246.41      250.35      3.16 o
  -2   5   4       26.58       23.73      0.50 o
  -1   5   4        1.59        2.34      0.15 o
   0   5   4       40.99       38.48      0.59 o
   1   5   4       72.40       72.08      0.96 o
   2   5   4       38.36       40.95      0.89 o
   3   5   4        0.73        0.77      0.24 o
   4   5   4        7.45        8.74      0.79 o
  -8   6   4        0.75       -0.16      0.24 o
  -7   6   4       20.77       21.68      0.81 o
  -6   6   4        2.73        1.79      0.21 o
  -5   6   4       18.68       19.22      0.59 o
  -4   6   4       57.25       51.88      1.30 o
  -3   6   4       10.59       10.15      0.46 o
  -2   6   4      125.32      117.84      2.12 o
  -1   6   4       68.20       65.41      1.15 o
   0   6   4       92.66       87.08      1.27 o
   1   6   4        1.97        2.34      0.32 o
   2   6   4        2.49        2.67      0.43 o
   3   6   4       26.60       25.65      1.34 o
  -8   7   4       11.74       11.82      0.70 o
  -7   7   4       22.09       24.89      1.23 o
  -6   7   4        5.72        4.04      0.51 o
  -5   7   4        3.55        3.42      0.34 o
  -4   7   4      171.12      166.92      5.02 o
  -3   7   4      140.65      137.29      3.05 o
  -2   7   4       50.50       51.96      1.39 o
  -1   7   4        7.72        8.64      0.50 o
   0   7   4        3.42        3.28      0.51 o
   1   7   4       30.72       33.60      1.06 o
   2   7   4        4.96        3.93      0.61 o
  -7   8   4        3.58        3.61      0.58 o
  -6   8   4       33.41       34.41      1.52 o
  -5   8   4        9.68        9.60      0.79 o
  -4   8   4       10.39       12.61      1.10 o
  -3   8   4       19.17       18.48      0.76 o
  -2   8   4        6.66        5.00      0.42 o
  -1   8   4        4.74        5.68      0.56 o
   0   8   4        2.34        2.82      0.54 o
  -5   9   4       34.14       36.06      1.46 o
  -4   9   4       17.99       15.69      0.76 o
  -3   9   4        3.39        3.87      0.46 o
  -2   9   4       21.74       21.81      0.88 o
  -1  -8   5       25.31       29.63      1.45 o
   0  -8   5        8.03        8.41      0.79 o
   1  -8   5       39.82       35.79      1.52 o
   2  -8   5       34.28       32.19      1.00 o
   3  -8   5       12.39       12.03      0.61 o
   4  -8   5       22.91       22.57      0.87 o
   5  -8   5       14.85       17.36      0.87 o
  -3  -7   5        1.33        2.06      0.58 o
  -2  -7   5      126.68      125.23      3.99 o
  -1  -7   5        5.40        4.55      0.58 o
   0  -7   5       91.94       96.68      3.15 o
   1  -7   5        2.54        2.08      0.31 o
   2  -7   5       65.99       60.59      1.54 o
   3  -7   5      128.48      126.44      2.83 o
   4  -7   5        2.91        2.91      0.33 o
   5  -7   5        0.70        0.99      0.27 o
   6  -7   5        3.93        3.74      0.41 o
  -4  -6   5       65.18       68.43      2.53 o
  -3  -6   5       10.53        9.06      0.76 o
  -2  -6   5        0.06        0.76      0.36 o
  -1  -6   5        5.51        4.95      0.54 o
   0  -6   5      108.86      100.76      2.27 o
   1  -6   5      322.56      319.40      4.58 o
   2  -6   5       57.43       56.59      1.15 o
   3  -6   5      133.33      129.52      1.96 o
   4  -6   5       74.05       69.68      1.17 o
   5  -6   5        0.84        0.81      0.24 o
   6  -6   5       76.74       73.09      1.49 o
   7  -6   5        9.91       10.71      0.78 o
  -5  -5   5       31.39       33.03      1.59 o
  -4  -5   5        1.46        1.34      0.51 o
  -3  -5   5       29.55       31.95      1.34 o
  -2  -5   5       56.22       54.73      1.10 o
  -1  -5   5        2.15        2.76      0.12 o
   0  -5   5      108.69      105.96      1.63 o
   1  -5   5       48.29       45.24      0.80 o
   2  -5   5      280.16      268.06      3.42 o
   3  -5   5        2.69        1.86      0.15 o
   4  -5   5       56.42       56.81      1.15 o
   5  -5   5       41.56       41.12      0.79 o
   6  -5   5       72.86       76.39      1.31 o
   7  -5   5       16.37       18.31      0.77 o
  -6  -4   5       10.48        9.86      0.97 o
  -5  -4   5       70.71       69.76      2.46 o
  -4  -4   5       29.80       31.01      0.99 o
  -3  -4   5        3.19        1.80      0.21 o
  -2  -4   5       50.99       51.69      0.70 o
  -1  -4   5        1.91        2.24      0.14 o
   0  -4   5       77.41       79.75      1.46 o
   1  -4   5        0.31        0.74      0.12 o
   2  -4   5       78.40       84.69      1.17 o
   3  -4   5      130.77      127.97      1.73 o
   4  -4   5       23.39       20.51      0.38 o
   5  -4   5       96.73       97.31      1.55 o
   6  -4   5       48.97       45.90      0.98 o
   7  -4   5       30.14       31.37      1.41 o
   8  -4   5       16.19       17.84      1.08 o
  -7  -3   5        0.66       -0.11      0.65 o
  -6  -3   5       38.58       40.24      1.74 o
  -5  -3   5        0.68        0.50      0.26 o
  -4  -3   5      120.15      117.09      2.08 o
  -3  -3   5       48.44       44.60      0.91 o
  -2  -3   5       28.36       28.15      0.42 o
  -1  -3   5      214.34      216.01      2.75 o
   0  -3   5      171.14      176.62      2.55 o
   1  -3   5       24.32       25.16      0.32 o
   2  -3   5       49.58       49.92      0.67 o
   3  -3   5       27.04       26.96      0.42 o
   4  -3   5      135.06      133.25      1.63 o
   5  -3   5       24.52       25.06      0.66 o
   6  -3   5       99.21      106.23      2.36 o
   7  -3   5       15.00       15.64      0.98 o
   8  -3   5        5.24        5.45      0.65 o
  -7  -2   5        0.78        0.11      0.58 o
  -6  -2   5       25.22       27.60      0.93 o
  -5  -2   5       37.81       36.90      0.85 o
  -3  -2   5      272.96      272.84      3.83 o
  -2  -2   5        0.78        0.86      0.07 o
  -1  -2   5      222.15      220.62      2.34 o
   0  -2   5      202.42      236.51      2.50 o
   1  -2   5      510.76      542.17      5.66 o
   2  -2   5       39.17       41.51      0.47 o
   3  -2   5       41.32       44.98      0.69 o
   4  -2   5       97.79       99.36      1.52 o
   5  -2   5        1.91        2.14      0.32 o
   6  -2   5        0.94        1.18      0.25 o
   7  -2   5       75.54       82.91      2.86 o
   8  -2   5       21.68       26.33      1.34 o
  -8  -1   5       66.49       61.34      2.39 o
  -7  -1   5       30.96       28.44      1.37 o
  -6  -1   5        9.72       11.19      0.48 o
  -5  -1   5        2.64        2.44      0.23 o
  -4  -1   5      342.26      342.90      4.79 o
  -3  -1   5       96.85      100.22      1.19 o
  -2  -1   5      497.12      522.20      5.87 o
  -1  -1   5      492.56      534.40      6.00 o
   0  -1   5      108.99      100.21      1.18 o
   1  -1   5      601.18      606.02      6.31 o
   2  -1   5      519.79      531.18      6.02 o
   3  -1   5        2.96        2.56      0.13 o
   4  -1   5       37.21       42.71      0.76 o
   5  -1   5       18.85       20.66      0.56 o
   6  -1   5       20.00       18.68      0.98 o
   7  -1   5       15.60       15.10      0.98 o
  -8   0   5        0.23       -0.25      0.51 o
  -7   0   5       13.36       12.85      0.63 o
  -6   0   5      206.00      212.94      3.14 o
  -5   0   5       43.82       43.37      0.68 o
  -4   0   5      446.28      452.07      5.57 o
  -3   0   5      124.49      128.01      1.48 o
  -2   0   5      171.69      170.23      2.47 o
  -1   0   5      574.26      554.07      7.86 o
   0   0   5        0.87        0.38      0.09 o
   1   0   5      968.98     1002.19     10.43 o
   2   0   5       50.83       51.52      0.67 o
   3   0   5      238.12      252.44      3.18 o
   4   0   5       33.14       27.99      0.55 o
   5   0   5        3.00        4.17      0.30 o
   6   0   5       84.13       85.39      2.86 o
   7   0   5        0.66        0.79      0.43 o
  -8   1   5       42.07       38.87      1.66 o
  -7   1   5       23.19       20.45      0.55 o
  -6   1   5      206.18      211.38      2.79 o
  -5   1   5        1.33        1.44      0.12 o
  -4   1   5      206.27      195.22      2.27 o
  -3   1   5       43.20       38.17      0.73 o
  -2   1   5     1060.11     1156.87     36.38 o
  -1   1   5       75.42       97.86      1.47 o
   0   1   5       95.07       84.76      1.12 o
   1   1   5      169.59      166.37      1.94 o
   2   1   5      217.33      211.96      2.71 o
   3   1   5       26.68       24.61      0.44 o
   4   1   5      224.96      230.98      3.34 o
   5   1   5        0.36        0.29      0.32 o
   6   1   5       48.64       48.07      1.92 o
   7   1   5       19.25       20.16      1.16 o
  -9   2   5       20.38       24.60      1.34 o
  -8   2   5       14.85       12.43      0.66 o
  -7   2   5       53.32       56.79      1.04 o
  -6   2   5       23.31       22.96      0.53 o
  -5   2   5      158.53      157.61      1.89 o
  -4   2   5      176.02      189.90      2.21 o
  -3   2   5       39.17       46.80      0.78 o
  -2   2   5      553.54      594.85      9.70 o
  -1   2   5      121.93      142.28      1.46 o
   0   2   5       67.01       64.99      0.75 o
   1   2   5        1.85        1.18      0.11 o
   2   2   5        1.36        1.33      0.14 o
   3   2   5       96.25       94.95      1.74 o
   4   2   5        0.04       -0.20      0.23 o
   5   2   5       18.71       18.68      1.01 o
   6   2   5        0.84        0.40      0.40 o
  -9   3   5       20.72       21.01      0.89 o
  -8   3   5       17.68       15.61      0.57 o
  -7   3   5       50.53       47.82      0.90 o
  -6   3   5       20.24       20.53      0.49 o
  -5   3   5       62.95       55.63      0.82 o
  -4   3   5      678.65      685.20     14.13 o
  -3   3   5       88.22       85.46      1.05 o
  -2   3   5       54.45       50.81      0.59 o
  -1   3   5       15.60       18.67      0.25 o
   0   3   5        2.54        4.02      0.12 o
   1   3   5       15.98       18.42      0.33 o
   2   3   5       38.31       38.93      0.72 o
   3   3   5        6.41        5.27      0.32 o
   4   3   5       67.85       67.05      2.35 o
   5   3   5       17.27       18.85      1.08 o
   6   3   5       25.04       23.81      1.34 o
  -9   4   5        0.46        0.73      0.33 o
  -8   4   5       24.61       21.32      0.88 o
  -7   4   5        2.96        1.51      0.19 o
  -6   4   5        1.84        2.47      0.19 o
  -5   4   5        0.27        0.10      0.13 o
  -4   4   5        7.47        7.60      0.32 o
  -3   4   5      616.34      617.51      6.48 o
  -2   4   5        0.28        0.16      0.06 o
  -1   4   5       21.25       17.45      0.29 o
   0   4   5       25.10       25.63      0.36 o
   1   4   5       86.79       86.63      1.12 o
   2   4   5      141.47      147.28      2.24 o
   3   4   5       28.67       27.39      1.26 o
   4   4   5        0.02       -0.14      0.32 o
   5   4   5        0.47        0.40      0.40 o
  -8   5   5        6.20        7.60      0.54 o
  -7   5   5        3.20        2.40      0.25 o
  -6   5   5        0.36        0.37      0.17 o
  -5   5   5      222.64      216.83      3.12 o
  -4   5   5       74.75       71.46      1.31 o
  -3   5   5       22.82       22.17      0.45 o
  -2   5   5       70.30       70.18      1.05 o
  -1   5   5        2.46        2.72      0.17 o
   0   5   5       88.89       89.46      1.18 o
   1   5   5        0.26        0.43      0.10 o
   2   5   5       40.91       38.75      1.04 o
   3   5   5       15.17       15.10      0.66 o
   4   5   5        0.36       -0.07      0.36 o
  -8   6   5        0.17        0.04      0.27 o
  -7   6   5        4.64        4.25      0.33 o
  -6   6   5       16.61       17.49      0.53 o
  -5   6   5      150.46      151.70      2.62 o
  -4   6   5       82.92       87.15      1.59 o
  -3   6   5       56.69       50.62      1.06 o
  -2   6   5        2.51        2.72      0.22 o
  -1   6   5      172.94      157.40      2.44 o
   0   6   5       37.90       36.45      0.66 o
   1   6   5       95.68       94.02      2.25 o
   2   6   5       48.95       51.16      1.48 o
   3   6   5       13.37       14.08      0.98 o
  -7   7   5        7.75        7.76      0.72 o
  -6   7   5       46.76       54.34      1.43 o
  -5   7   5        9.12        8.99      0.69 o
  -4   7   5       31.18       36.65      1.48 o
  -3   7   5       31.48       28.95      0.94 o
  -2   7   5        0.12        0.13      0.23 o
  -1   7   5       41.54       40.13      1.19 o
   0   7   5        8.01        8.66      0.52 o
   1   7   5       14.94       15.62      0.73 o
   2   7   5       17.77       18.24      1.16 o
  -6   8   5       19.85       18.82      1.08 o
  -5   8   5       31.69       30.86      1.41 o
  -4   8   5       19.57       16.01      0.72 o
  -3   8   5        6.86        6.64      0.51 o
  -2   8   5        2.41        2.90      0.37 o
  -1   8   5        0.00       -0.02      0.32 o
   0   8   5       16.25       18.38      1.12 o
   0  -8   6        9.23        8.77      0.79 o
   1  -8   6        2.86        3.39      0.40 o
   2  -8   6        3.54        4.11      0.42 o
   3  -8   6       32.46       31.52      1.02 o
   4  -8   6        8.41        8.05      0.90 o
   5  -8   6       39.37       40.00      1.23 o
  -2  -7   6       60.19       59.30      2.24 o
  -1  -7   6       18.77       17.41      0.98 o
   0  -7   6       58.02       55.28      1.81 o
   1  -7   6       13.51       12.59      0.59 o
   2  -7   6       15.78       13.78      0.87 o
   3  -7   6       69.76       69.51      2.08 o
   4  -7   6        0.76        0.57      0.25 o
   5  -7   6       14.87       15.27      0.98 o
   6  -7   6       10.65       10.55      0.99 o
  -4  -6   6        0.91        1.12      0.54 o
  -3  -6   6       27.70       26.23      1.26 o
  -2  -6   6       19.89       19.58      1.01 o
  -1  -6   6        0.92        0.85      0.26 o
   0  -6   6       49.66       49.71      1.32 o
   1  -6   6       44.82       42.90      0.97 o
   2  -6   6      102.14       97.03      2.23 o
   3  -6   6       13.02       12.99      0.44 o
   4  -6   6       24.07       24.00      0.64 o
   5  -6   6        8.66        8.99      0.54 o
   6  -6   6        7.27        8.26      0.53 o
   7  -6   6       78.65       78.72      2.04 o
  -5  -5   6       50.09       48.24      1.99 o
  -4  -5   6       24.37       22.26      1.16 o
  -3  -5   6       10.60       12.06      0.79 o
  -2  -5   6       84.58       83.92      1.93 o
  -1  -5   6      139.96      135.98      2.35 o
   0  -5   6      259.74      254.11      4.28 o
   1  -5   6       34.39       34.32      0.99 o
   2  -5   6       56.50       56.47      0.76 o
   3  -5   6       25.83       24.81      0.48 o
   4  -5   6        0.60        0.28      0.22 o
   5  -5   6      118.39      116.49      2.12 o
   6  -5   6        0.19        0.26      0.29 o
   7  -5   6        8.58        7.73      0.56 o
  -6  -4   6       13.23       14.66      1.12 o
  -5  -4   6       55.72       51.88      1.99 o
  -4  -4   6       65.73       72.15      1.74 o
  -3  -4   6        4.09        2.66      0.27 o
  -2  -4   6       37.16       36.74      0.61 o
  -1  -4   6       23.61       23.54      0.50 o
   0  -4   6       23.93       21.52      0.54 o
   1  -4   6      182.62      181.06      2.65 o
   2  -4   6       57.53       58.44      0.87 o
   3  -4   6       68.57       69.16      0.84 o
   4  -4   6       96.17       93.85      1.21 o
   5  -4   6       18.98       18.07      0.54 o
   6  -4   6       77.19       78.67      1.98 o
   7  -4   6       16.03       18.86      1.52 o
  -6  -3   6       81.96       83.80      2.90 o
  -5  -3   6       42.38       39.66      2.28 o
  -4  -3   6       37.54       41.10      0.89 o
  -3  -3   6      190.07      186.60      2.71 o
  -2  -3   6      122.79      124.35      1.84 o
  -1  -3   6        4.70        2.62      0.13 o
   0  -3   6       33.18       31.04      0.57 o
   1  -3   6       14.89       16.55      0.27 o
   2  -3   6       50.14       48.14      0.60 o
   3  -3   6        1.02        1.29      0.11 o
   4  -3   6       63.13       64.39      0.97 o
   5  -3   6       14.83       14.15      0.96 o
   6  -3   6       61.81       63.47      1.95 o
   7  -3   6       24.11       23.01      1.19 o
  -7  -2   6       57.97       56.29      2.21 o
  -6  -2   6        0.56        0.62      0.27 o
  -5  -2   6      159.27      151.60      2.64 o
  -4  -2   6       89.21       91.98      1.64 o
  -3  -2   6       87.17       92.00      1.24 o
  -2  -2   6      790.17      816.11      9.12 o
  -1  -2   6       56.37       54.58      0.68 o
   0  -2   6        1.79        1.94      0.08 o
   1  -2   6        0.02        0.00      0.07 o
   2  -2   6      134.85      140.40      1.57 o
   3  -2   6      114.90      113.72      1.53 o
   4  -2   6        0.73        1.91      0.14 o
   5  -2   6        6.19        6.34      0.34 o
   6  -2   6        7.19        6.86      0.65 o
   7  -2   6        0.67        0.94      0.43 o
  -8  -1   6        0.91        0.18      0.61 o
  -7  -1   6        0.31        0.07      0.51 o
  -6  -1   6        0.58        0.41      0.29 o
  -5  -1   6       29.07       26.01      0.64 o
  -4  -1   6      646.02      669.14      9.20 o
  -3  -1   6      124.32      122.02      1.58 o
  -2  -1   6       70.86       63.15      0.90 o
  -1  -1   6       42.96       36.67      0.54 o
   0  -1   6        7.37        8.33      0.17 o
   1  -1   6      113.70      115.00      1.28 o
   2  -1   6        1.58        0.86      0.10 o
   3  -1   6      119.63      116.89      1.79 o
   4  -1   6        1.97        1.33      0.12 o
   5  -1   6       17.09       17.50      0.67 o
   6  -1   6       59.35       58.22      2.13 o
   7  -1   6        7.19        7.65      0.76 o
  -8   0   6        7.54        6.50      0.79 o
  -7   0   6        0.25        0.07      0.24 o
  -6   0   6        1.59        2.16      0.24 o
  -5   0   6        6.83        5.99      0.34 o
  -4   0   6      139.49      136.48      1.76 o
  -3   0   6      232.23      244.34      3.48 o
  -2   0   6      205.56      246.25      3.54 o
  -1   0   6       23.45       14.84      0.29 o
   0   0   6      360.22      365.05      4.13 o
   1   0   6      722.51      719.48      7.48 o
   2   0   6        3.93        5.91      0.17 o
   3   0   6       24.45       24.32      0.45 o
   4   0   6        4.47        1.97      0.21 o
   5   0   6        0.48        1.37      0.36 o
   6   0   6       39.62       39.99      1.66 o
   7   0   6        6.77        7.55      0.76 o
  -8   1   6        7.81        7.65      0.79 o
  -7   1   6        7.40        7.21      0.36 o
  -6   1   6      110.16      107.04      1.68 o
  -5   1   6       26.32       25.88      0.46 o
  -4   1   6       55.95       57.91      0.78 o
  -3   1   6       17.76       19.00      0.53 o
  -2   1   6      396.17      424.00      5.98 o
  -1   1   6       15.33       14.04      0.35 o
   0   1   6      127.80      126.76      1.65 o
   1   1   6       60.67       59.50      0.76 o
   2   1   6       31.27       32.20      0.54 o
   3   1   6       40.44       37.49      0.63 o
   4   1   6        0.02        0.32      0.17 o
   5   1   6       54.46       54.71      2.03 o
   6   1   6        0.02       -0.32      0.32 o
  -8   2   6        5.57        5.67      0.39 o
  -7   2   6       47.15       47.08      1.07 o
  -6   2   6       20.23       19.35      0.48 o
  -5   2   6      654.82      641.89      7.88 o
  -4   2   6      373.99      370.01      5.10 o
  -3   2   6       10.63       12.89      0.50 o
  -2   2   6      116.14      101.69      1.82 o
  -1   2   6       70.89       61.53      0.88 o
   0   2   6        3.35        2.88      0.20 o
   1   2   6      378.09      377.55      4.89 o
   2   2   6      131.56      121.60      1.85 o
   3   2   6       81.75       84.76      1.39 o
   4   2   6        0.47        0.30      0.24 o
   5   2   6       28.55       27.68      1.30 o
   6   2   6       16.18       15.53      1.05 o
  -9   3   6        0.22       -0.29      0.29 o
  -8   3   6       32.88       33.12      1.00 o
  -7   3   6        8.79        8.46      0.35 o
  -6   3   6      146.39      140.66      2.12 o
  -5   3   6        2.40        1.53      0.16 o
  -4   3   6      109.38      110.13      1.60 o
  -3   3   6       16.72       16.72      0.34 o
  -2   3   6        8.13       10.27      0.23 o
  -1   3   6      161.71      163.94      1.58 o
   0   3   6        0.69        0.70      0.09 o
   1   3   6        4.82        4.94      0.19 o
   2   3   6       61.21       58.41      1.01 o
   3   3   6       14.84       14.53      0.50 o
   4   3   6       31.89       33.32      1.45 o
   5   3   6        0.31       -0.18      0.36 o
  -8   4   6        6.46        5.69      0.37 o
  -7   4   6        3.32        3.40      0.24 o
  -6   4   6        0.19       -0.05      0.18 o
  -5   4   6      345.00      339.09      5.48 o
  -4   4   6      466.67      471.12      6.48 o
  -3   4   6      336.12      350.74      4.41 o
  -2   4   6       74.60       76.98      1.01 o
  -1   4   6       34.54       36.64      0.47 o
   0   4   6       57.23       55.18      0.71 o
   1   4   6      106.62      106.58      1.37 o
   2   4   6        9.37        9.31      0.40 o
   3   4   6       11.35       10.93      0.79 o
   4   4   6        9.03        8.55      0.52 o
  -8   5   6        0.26        0.49      0.20 o
  -7   5   6        8.18        7.90      0.34 o
  -6   5   6       18.48       19.51      0.48 o
  -5   5   6       34.35       35.99      0.94 o
  -4   5   6      256.83      259.90      4.25 o
  -3   5   6       28.14       30.53      0.60 o
  -2   5   6       58.01       55.39      0.86 o
  -1   5   6       26.30       26.29      0.46 o
   0   5   6       20.64       20.93      0.41 o
   1   5   6      209.04      207.59      2.77 o
   2   5   6        0.56        0.64      0.20 o
   3   5   6        2.59        2.29      0.33 o
   4   5   6        2.93        2.89      0.58 o
  -8   6   6        2.33        2.50      0.37 o
  -7   6   6        0.03       -0.03      0.18 o
  -6   6   6       21.92       23.49      0.63 o
  -5   6   6        3.21        2.40      0.28 o
  -4   6   6       23.47       23.51      0.60 o
  -3   6   6       40.88       40.27      0.91 o
  -2   6   6       10.13       10.22      0.42 o
  -1   6   6      167.44      170.42      2.34 o
   0   6   6       15.13       16.85      0.55 o
   1   6   6       17.05       16.43      0.70 o
   2   6   6        0.19        0.61      0.28 o
  -7   7   6        8.93        9.35      0.76 o
  -6   7   6       18.14       18.86      0.75 o
  -5   7   6       37.44       39.37      1.55 o
  -4   7   6        0.79        0.20      0.36 o
  -3   7   6        6.48        7.35      0.48 o
  -2   7   6       28.71       24.42      0.86 o
  -1   7   6       26.44       27.91      0.79 o
   0   7   6       34.99       33.16      2.48 o
   1   7   6       20.72       17.29      0.76 o
  -6   8   6        0.19        0.25      0.32 o
  -5   8   6       22.67       25.43      1.23 o
  -4   8   6        1.12        0.73      0.29 o
  -3   8   6        1.21        1.51      0.33 o
  -2   8   6        5.16        4.89      0.92 o
  -1   8   6       27.48       26.85      0.98 o
   0  -8   7        6.41        6.79      0.72 o
   1  -8   7       64.21       59.40      2.86 o
   2  -8   7        0.47        0.52      0.42 o
   3  -8   7        7.10        6.90      1.07 o
   4  -8   7       17.51       20.19      0.84 o
  -2  -7   7        1.61        2.17      0.51 o
  -1  -7   7       19.69       22.36      1.16 o
   0  -7   7        3.38        3.38      0.36 o
   1  -7   7        0.11       -0.03      0.24 o
   2  -7   7       47.14       48.03      1.34 o
   3  -7   7        1.23        1.28      0.29 o
   4  -7   7       23.29       22.89      1.19 o
   5  -7   7        1.08        1.33      0.32 o
  -3  -6   7       21.65       21.89      1.16 o
  -2  -6   7       51.09       47.56      1.77 o
  -1  -6   7       10.99        9.10      0.49 o
   0  -6   7       10.49       10.86      0.54 o
   1  -6   7      186.90      180.31      3.88 o
   2  -6   7       31.71       33.11      1.00 o
   3  -6   7       38.91       37.92      0.88 o
   4  -6   7        5.04        4.85      0.32 o
   5  -6   7       24.17       24.29      0.69 o
   6  -6   7       12.63       13.14      0.69 o
  -5  -5   7        9.73       11.84      1.01 o
  -4  -5   7       74.28       73.78      2.57 o
  -3  -5   7        7.78        8.02      0.69 o
  -2  -5   7        6.92        7.76      0.37 o
  -1  -5   7       82.55       82.06      1.34 o
   0  -5   7       34.52       34.55      0.81 o
   1  -5   7       33.28       34.23      0.80 o
   2  -5   7        0.43        0.33      0.13 o
   3  -5   7       17.18       18.62      0.55 o
   4  -5   7       20.44       18.52      0.57 o
   5  -5   7       28.32       30.33      0.99 o
   6  -5   7       53.94       52.35      1.49 o
  -5  -4   7        0.24        0.83      0.47 o
  -4  -4   7       32.01       34.36      1.45 o
  -3  -4   7       48.46       49.43      1.58 o
  -2  -4   7       41.81       39.98      0.71 o
  -1  -4   7       16.48       16.61      0.41 o
   0  -4   7       30.57       30.11      0.88 o
   1  -4   7        1.48        1.52      0.16 o
   2  -4   7        0.74        0.83      0.10 o
   3  -4   7       24.53       23.15      0.40 o
   4  -4   7       20.29       21.25      0.61 o
   5  -4   7        2.53        2.69      0.34 o
   6  -4   7       19.47       18.50      0.79 o
   7  -4   7       24.07       22.96      0.91 o
  -6  -3   7       15.32       13.36      1.01 o
  -5  -3   7       65.36       69.77      1.69 o
  -4  -3   7       34.76       32.97      0.77 o
  -3  -3   7       98.25       95.36      1.47 o
  -2  -3   7      159.21      160.86      2.70 o
  -1  -3   7        1.46        1.30      0.16 o
   0  -3   7      285.51      293.42      3.69 o
   1  -3   7        1.52        1.71      0.14 o
   2  -3   7       40.84       42.68      0.62 o
   3  -3   7       11.01       10.57      0.30 o
   4  -3   7        2.15        1.41      0.17 o
   5  -3   7       57.35       59.78      1.57 o
   6  -3   7        0.61        0.40      0.28 o
   7  -3   7        4.10        3.93      0.58 o
  -7  -2   7       64.83       67.16      2.50 o
  -6  -2   7        0.11        0.45      0.24 o
  -5  -2   7      262.57      276.45      4.59 o
  -4  -2   7      131.17      133.69      2.29 o
  -3  -2   7       31.95       33.51      0.53 o
  -2  -2   7      244.53      236.84      2.53 o
  -1  -2   7        6.26        6.01      0.15 o
   0  -2   7       15.06       13.94      0.25 o
   1  -2   7      132.87      128.87      1.44 o
   2  -2   7       52.86       50.04      0.70 o
   3  -2   7       58.46       57.80      0.99 o
   4  -2   7        0.27        0.06      0.12 o
   5  -2   7       36.46       32.26      1.00 o
   6  -2   7        9.98        9.87      1.26 o
   7  -2   7        6.04        6.57      0.53 o
  -7  -1   7        2.12        2.10      0.35 o
  -6  -1   7        6.84        6.75      0.44 o
  -5  -1   7       30.03       30.23      0.70 o
  -4  -1   7       22.13       20.65      0.49 o
  -3  -1   7      400.95      407.64      5.68 o
  -2  -1   7        4.92        6.45      0.21 o
  -1  -1   7      241.91      233.83      2.96 o
   0  -1   7      151.73      156.32      1.82 o
   1  -1   7       40.41       36.97      0.55 o
   2  -1   7      427.33      421.37      4.81 o
   3  -1   7       39.22       42.49      0.78 o
   4  -1   7        0.38        1.51      0.17 o
   5  -1   7        0.47        0.05      0.22 o
   6  -1   7        3.67        4.97      0.45 o
   7  -1   7       19.40       18.56      0.84 o
  -8   0   7        0.85       -0.54      0.54 o
  -7   0   7        5.16        5.33      0.43 o
  -6   0   7        0.66        0.51      0.19 o
  -5   0   7      742.31      765.85     12.18 o
  -4   0   7       58.94       58.98      0.75 o
  -3   0   7      183.44      180.87      2.62 o
  -2   0   7       61.35       58.68      1.02 o
  -1   0   7        1.11        1.82      0.16 o
   0   0   7      286.15      291.83      3.34 o
   1   0   7       99.44       93.96      1.15 o
   2   0   7       21.73       18.13      0.31 o
   3   0   7       30.32       27.59      0.50 o
   4   0   7        0.00       -0.07      0.14 o
   5   0   7       53.90       52.05      2.01 o
   6   0   7        0.08        0.45      0.27 o
  -8   1   7        0.16       -0.21      0.25 o
  -7   1   7       10.34       10.97      0.41 o
  -6   1   7        9.87        7.46      0.33 o
  -5   1   7       70.79       69.53      1.10 o
  -4   1   7       50.13       51.01      0.83 o
  -3   1   7        4.40        7.91      0.32 o
  -2   1   7       11.36       11.27      0.29 o
  -1   1   7      353.24      355.81      5.04 o
   0   1   7       71.99       65.86      0.93 o
   1   1   7      464.13      439.81      4.99 o
   2   1   7      100.31       94.55      1.31 o
   3   1   7        9.79       10.12      0.48 o
   4   1   7       17.54       18.51      0.59 o
   5   1   7       39.23       34.02      1.08 o
   6   1   7        7.29        8.44      1.26 o
  -8   2   7        5.82        6.68      0.42 o
  -7   2   7        3.38        2.92      0.24 o
  -6   2   7       30.36       29.59      0.61 o
  -5   2   7       50.94       53.97      0.88 o
  -4   2   7        3.92        4.53      0.25 o
  -3   2   7      121.59      133.72      2.35 o
  -2   2   7       65.62       62.53      1.07 o
  -1   2   7      176.25      171.03      2.26 o
   0   2   7        3.62        4.67      0.14 o
   1   2   7       30.47       30.81      0.48 o
   2   2   7       13.87       14.08      0.35 o
   3   2   7        0.00       -0.08      0.14 o
   4   2   7        0.99        1.05      0.26 o
   5   2   7       10.31        9.15      0.59 o
  -8   3   7        2.68        1.75      0.27 o
  -7   3   7       19.90       18.64      0.75 o
  -6   3   7      147.15      128.98      1.95 o
  -5   3   7       71.95       75.36      1.18 o
  -4   3   7        2.58        1.35      0.22 o
  -3   3   7       27.05       24.79      0.46 o
  -2   3   7       55.62       60.03      0.87 o
  -1   3   7       90.85       82.42      0.90 o
   0   3   7       96.91       95.50      1.11 o
   1   3   7      231.18      224.37      2.90 o
   2   3   7        4.15        4.01      0.21 o
   3   3   7       20.84       20.09      0.62 o
   4   3   7        6.72        7.97      0.85 o
   5   3   7       11.38       10.19      0.61 o
  -8   4   7        1.23        0.74      0.23 o
  -7   4   7       30.47       32.89      0.69 o
  -6   4   7        2.81        3.08      0.21 o
  -5   4   7       11.16       11.76      0.43 o
  -4   4   7       36.15       33.89      0.82 o
  -3   4   7        9.90        9.21      0.30 o
  -2   4   7      285.62      279.77      3.26 o
  -1   4   7       12.50       11.98      0.30 o
   0   4   7       81.58       77.31      0.96 o
   1   4   7      126.63      129.25      1.64 o
   2   4   7        1.66        1.78      0.19 o
   3   4   7       71.59       72.78      1.83 o
   4   4   7        9.44        7.98      0.79 o
  -8   5   7        0.11       -0.12      0.19 o
  -7   5   7        2.53        3.34      0.23 o
  -6   5   7       26.61       24.80      0.56 o
  -5   5   7       52.99       52.26      1.24 o
  -4   5   7      143.21      140.70      2.92 o
  -3   5   7        0.74        0.66      0.14 o
  -2   5   7       40.47       41.61      0.69 o
  -1   5   7       71.15       70.58      0.97 o
   0   5   7       54.13       49.50      0.76 o
   1   5   7        5.11        6.44      0.58 o
   2   5   7        0.09        0.13      0.19 o
   3   5   7        0.69        0.61      0.63 o
  -7   6   7       20.93       24.08      0.71 o
  -6   6   7        0.20       -0.07      0.15 o
  -5   6   7       35.80       38.02      1.59 o
  -4   6   7        2.31        2.29      0.27 o
  -3   6   7       23.33       23.73      0.58 o
  -2   6   7       36.01       33.85      0.73 o
  -1   6   7        3.55        3.63      0.23 o
   0   6   7      128.26      117.87      1.94 o
   1   6   7        4.58        3.82      0.72 o
   2   6   7        4.05        4.45      0.52 o
  -7   7   7       36.21       41.02      1.66 o
  -6   7   7        0.54        0.11      0.22 o
  -5   7   7       11.01       11.84      0.76 o
  -4   7   7       16.06       16.69      1.05 o
  -3   7   7        4.21        4.32      0.70 o
  -2   7   7       83.21       79.17      1.65 o
  -1   7   7        2.64        2.57      0.31 o
   0   7   7        3.10        3.37      0.42 o
  -5   8   7        1.23        1.84      0.33 o
  -4   8   7        0.27        0.37      0.28 o
  -3   8   7        2.66        2.41      0.37 o
  -2   8   7        2.14        2.39      0.38 o
  -1  -7   8       15.81       14.55      1.07 o
   0  -7   8       65.21       66.55      2.62 o
   1  -7   8        3.42        3.14      0.74 o
   2  -7   8       10.15       11.32      0.61 o
   3  -7   8       18.55       18.64      0.77 o
   4  -7   8       16.45       16.03      0.72 o
  -3  -6   8        1.45        1.23      0.43 o
  -2  -6   8        7.12        8.95      0.72 o
  -1  -6   8       26.88       26.92      1.23 o
   0  -6   8        6.61        6.14      0.58 o
   1  -6   8      245.04      248.53      5.24 o
   2  -6   8        0.00        0.03      0.24 o
   3  -6   8       52.36       51.77      1.44 o
   4  -6   8        0.08       -0.09      0.31 o
   5  -6   8       10.95       10.86      0.62 o
  -4  -5   8       38.60       37.63      1.59 o
  -3  -5   8       51.00       49.23      1.81 o
  -2  -5   8        2.31        1.83      0.23 o
  -1  -5   8       62.37       59.96      1.24 o
   0  -5   8       83.57       84.09      1.62 o
   1  -5   8       16.61       16.53      0.54 o
   2  -5   8       71.71       70.46      1.21 o
   3  -5   8        1.51        1.60      0.23 o
   4  -5   8       10.49       10.27      0.44 o
   5  -5   8        4.15        4.19      0.55 o
   6  -5   8       22.08       21.45      0.86 o
  -5  -4   8      115.34      118.96      3.81 o
  -4  -4   8        0.56        0.95      0.27 o
  -3  -4   8       28.91       32.56      0.66 o
  -2  -4   8       26.48       26.12      0.77 o
  -1  -4   8        8.84        9.01      0.36 o
   0  -4   8       28.55       27.48      0.67 o
   1  -4   8      154.93      156.66      2.82 o
   2  -4   8        0.64        0.76      0.14 o
   3  -4   8      124.87      125.00      1.75 o
   4  -4   8        2.54        2.24      0.25 o
   5  -4   8       48.50       49.13      1.41 o
   6  -4   8        3.15        2.52      0.38 o
  -6  -3   8       11.52       13.90      1.01 o
  -5  -3   8       34.46       37.03      1.09 o
  -4  -3   8      105.40      102.21      1.92 o
  -3  -3   8        0.09       -0.03      0.14 o
  -2  -3   8       60.58       57.48      1.13 o
  -1  -3   8      108.67      108.07      1.64 o
   0  -3   8      174.66      171.57      2.48 o
   1  -3   8       81.40       81.20      1.17 o
   2  -3   8       17.41       15.26      0.33 o
   3  -3   8        0.15        0.03      0.11 o
   4  -3   8        7.07        6.92      0.37 o
   5  -3   8       15.80       15.25      0.68 o
   6  -3   8       15.25       15.90      0.74 o
  -7  -2   8        6.51        7.15      0.83 o
  -6  -2   8        9.85       10.04      0.55 o
  -5  -2   8       18.88       20.23      0.58 o
  -4  -2   8        0.30        0.29      0.15 o
  -3  -2   8      124.09      128.21      2.20 o
  -2  -2   8       55.92       53.17      0.70 o
  -1  -2   8      234.33      237.68      3.01 o
   0  -2   8       17.10       18.00      0.32 o
   1  -2   8        0.77        0.65      0.09 o
   2  -2   8        1.27        1.21      0.12 o
   3  -2   8       44.26       37.47      0.66 o
   4  -2   8       17.56       19.33      0.63 o
   5  -2   8        1.66        1.49      0.30 o
   6  -2   8        1.98        3.09      1.01 o
  -7  -1   8        3.43        3.17      0.39 o
  -6  -1   8       30.81       27.98      0.81 o
  -5  -1   8       30.52       30.57      0.69 o
  -4  -1   8       87.00       85.34      1.32 o
  -3  -1   8      186.53      181.08      2.58 o
  -2  -1   8       32.26       32.17      0.56 o
  -1  -1   8       41.17       37.22      0.63 o
   0  -1   8      446.56      440.42      4.99 o
   1  -1   8      384.11      380.06      4.35 o
   2  -1   8      162.23      163.11      2.17 o
   3  -1   8        0.13        0.18      0.13 o
   4  -1   8       29.29       27.73      0.74 o
   5  -1   8        1.95        1.25      0.28 o
   6  -1   8        3.93        3.88      0.58 o
  -7   0   8        9.77       10.74      0.49 o
  -6   0   8        1.10        1.30      0.22 o
  -5   0   8       68.33       65.83      1.49 o
  -4   0   8        2.23        2.29      0.10 o
  -3   0   8       45.15       40.02      1.05 o
  -2   0   8      115.17      110.90      1.73 o
  -1   0   8       78.08       82.47      1.30 o
   0   0   8      270.34      263.38      3.36 o
   1   0   8      367.48      364.32      4.17 o
   2   0   8       57.54       58.50      0.90 o
   3   0   8       12.46       14.31      0.41 o
   4   0   8        0.01       -0.16      0.31 o
   5   0   8        0.13       -0.05      0.23 o
   6   0   8       26.02       30.45      1.08 o
  -8   1   8        0.06       -0.20      0.42 o
  -7   1   8        1.98        1.41      0.30 o
  -6   1   8       87.84       85.74      1.38 o
  -5   1   8       11.09       11.16      0.30 o
  -4   1   8       20.57       18.83      0.38 o
  -3   1   8        0.22        1.29      0.61 o
  -2   1   8        2.13        0.77      0.16 o
  -1   1   8      289.40      278.20      4.66 o
   0   1   8      111.26      109.25      1.49 o
   1   1   8       36.34       35.50      0.52 o
   2   1   8       65.88       64.35      0.98 o
   3   1   8        0.15       -0.19      0.19 o
   4   1   8       95.74       97.48      1.89 o
   5   1   8        0.18        0.49      0.28 o
  -8   2   8       18.36       19.26      0.70 o
  -7   2   8       38.56       43.13      0.84 o
  -6   2   8       16.87       15.79      0.41 o
  -5   2   8      163.33      162.45      2.34 o
  -4   2   8       54.33       50.91      1.28 o
  -3   2   8      161.14      167.43      4.90 o
  -2   2   8        1.68        2.97      0.73 o
  -1   2   8       49.22       46.83      0.65 o
   0   2   8      372.79      372.75      4.54 o
   1   2   8       57.25       56.32      0.86 o
   2   2   8       22.11       23.17      0.48 o
   3   2   8       41.70       39.19      0.80 o
   4   2   8        7.15        6.70      0.94 o
   5   2   8       11.23       12.24      0.66 o
  -8   3   8        0.06       -0.20      0.35 o
  -7   3   8       55.31       55.94      1.02 o
  -6   3   8        1.25        1.49      0.17 o
  -5   3   8        0.18        0.05      0.29 o
  -4   3   8       10.34       11.17      0.35 o
  -3   3   8       14.86       11.30      0.29 o
  -2   3   8      195.46      188.20      2.48 o
  -1   3   8       10.67       10.29      0.25 o
   0   3   8       34.86       36.00      0.55 o
   1   3   8        0.21        0.23      0.12 o
   2   3   8        0.01        0.00      0.12 o
   3   3   8        9.24       10.24      0.48 o
   4   3   8       38.58       39.34      1.36 o
  -8   4   8       21.23       22.77      0.71 o
  -7   4   8        0.83        0.85      0.18 o
  -6   4   8        2.84        3.06      0.22 o
  -5   4   8       36.75       39.59      0.83 o
  -4   4   8        6.01        5.55      0.36 o
  -3   4   8      117.53      127.51      1.72 o
  -2   4   8      206.42      198.25      2.61 o
  -1   4   8       62.72       61.76      0.79 o
   0   4   8       11.49       11.09      0.27 o
   1   4   8        0.44        0.73      0.13 o
   2   4   8       21.25       21.29      0.55 o
   3   4   8       16.27       16.47      1.01 o
  -8   5   8       13.53       15.79      0.57 o
  -7   5   8        6.80        6.70      0.31 o
  -6   5   8        0.01        0.05      0.13 o
  -5   5   8       31.64       32.96      0.87 o
  -4   5   8        5.01        4.37      0.27 o
  -3   5   8       18.19       15.91      0.42 o
  -2   5   8       14.07       13.18      0.35 o
  -1   5   8        2.42        1.97      0.17 o
   0   5   8       57.41       54.18      0.88 o
   1   5   8        0.53        0.85      0.20 o
   2   5   8       36.88       35.88      0.94 o
  -7   6   8        0.78        1.82      0.25 o
  -6   6   8        2.92        3.20      0.25 o
  -5   6   8       15.85       17.27      0.83 o
  -4   6   8        0.01        0.02      0.17 o
  -3   6   8        1.36        0.75      0.17 o
  -2   6   8       52.98       51.29      0.87 o
  -1   6   8       41.53       39.02      0.73 o
   0   6   8       53.10       57.50      1.27 o
   1   6   8        5.09        4.64      0.69 o
  -6   7   8       10.18       10.63      0.56 o
  -5   7   8        0.06       -0.22      0.22 o
  -4   7   8       10.45       10.69      0.56 o
  -3   7   8        1.17        1.16      0.67 o
  -2   7   8        6.37        7.07      0.52 o
  -1   7   8        4.73        3.78      0.42 o
   0  -7   9       22.26       24.19      0.93 o
   1  -7   9        4.83        5.31      1.14 o
   2  -7   9       18.43       16.69      0.75 o
   3  -7   9       16.69       17.24      0.77 o
  -2  -6   9        1.45        0.86      0.29 o
  -1  -6   9       40.87       41.79      1.66 o
   0  -6   9       46.53       47.03      1.35 o
   1  -6   9       19.15       19.53      0.78 o
   2  -6   9       40.58       41.99      1.24 o
   3  -6   9        1.14        1.56      0.31 o
   4  -6   9        7.82        8.68      0.56 o
  -4  -5   9        0.00        0.65      0.40 o
  -3  -5   9       20.23       21.24      1.05 o
  -2  -5   9        3.87        4.00      0.37 o
  -1  -5   9        8.02        8.83      0.68 o
   0  -5   9      221.74      225.40      3.89 o
   1  -5   9        7.24        7.09      0.39 o
   2  -5   9       22.04       25.10      0.60 o
   3  -5   9        3.86        3.81      0.30 o
   4  -5   9        2.14        2.08      0.31 o
   5  -5   9       26.76       26.76      0.97 o
  -5  -4   9       11.79       11.52      0.90 o
  -4  -4   9        0.04        0.01      0.23 o
  -3  -4   9        4.49        5.24      0.26 o
  -2  -4   9       42.27       40.88      1.07 o
  -1  -4   9        7.37        6.68      0.33 o
   0  -4   9       29.75       29.77      1.00 o
   1  -4   9      156.45      153.61      2.34 o
   2  -4   9        0.40        0.07      0.17 o
   3  -4   9       21.41       23.17      0.57 o
   4  -4   9        7.01        8.18      0.41 o
   5  -4   9        4.73        5.08      0.46 o
  -6  -3   9      102.39      102.40      3.37 o
  -5  -3   9       10.40       10.70      0.57 o
  -4  -3   9       42.83       43.67      0.95 o
  -3  -3   9        7.58        8.37      0.48 o
  -2  -3   9       41.86       39.92      0.85 o
  -1  -3   9      171.51      166.78      2.87 o
   0  -3   9       29.85       32.10      0.69 o
   1  -3   9        1.20        0.93      0.13 o
   2  -3   9       34.88       34.70      0.62 o
   3  -3   9        0.05        0.11      0.12 o
   4  -3   9       38.40       38.97      1.00 o
   5  -3   9        4.32        3.13      0.38 o
   6  -3   9        8.74        8.12      0.61 o
  -6  -2   9       36.40       34.35      1.03 o
  -5  -2   9       42.89       41.36      0.90 o
  -4  -2   9       16.52       15.84      0.38 o
  -3  -2   9       53.88       51.80      0.86 o
  -2  -2   9       41.21       42.80      0.73 o
  -1  -2   9      208.30      212.93      3.47 o
   0  -2   9      201.00      201.98      2.62 o
   1  -2   9       67.75       63.41      0.95 o
   2  -2   9       10.09       10.82      0.31 o
   3  -2   9       96.40       95.34      1.71 o
   4  -2   9       26.08       23.32      0.59 o
   5  -2   9        6.86        7.31      0.81 o
   6  -2   9        6.53        9.14      0.62 o
  -7  -1   9        1.04        1.55      0.32 o
  -6  -1   9       19.63       20.35      0.59 o
  -5  -1   9       58.97       60.83      1.16 o
  -4  -1   9      119.98      120.81      1.80 o
  -3  -1   9       27.15       24.88      0.46 o
  -2  -1   9      236.80      230.82      3.32 o
  -1  -1   9        3.12        2.48      0.18 o
   0  -1   9       65.12       62.03      0.80 o
   1  -1   9       29.57       27.81      0.49 o
   2  -1   9       16.91       16.72      0.43 o
   3  -1   9       42.59       42.57      0.75 o
   4  -1   9        5.78        5.68      0.36 o
   5  -1   9        1.36        1.86      0.33 o
  -7   0   9        0.14       -0.05      0.62 o
  -6   0   9       19.99       19.74      0.55 o
  -5   0   9       32.78       32.79      0.67 o
  -4   0   9       40.80       39.10      0.77 o
  -3   0   9        0.63        1.26      0.45 o
  -2   0   9       58.76       48.80      0.99 o
  -1   0   9       93.36       95.73      2.61 o
   0   0   9      176.30      178.13      2.30 o
   1   0   9       20.01       19.60      0.42 o
   2   0   9        3.73        3.07      0.19 o
   3   0   9        0.01       -0.13      0.13 o
   4   0   9       20.41       19.96      0.65 o
   5   0   9        9.76        8.47      0.58 o
  -7   1   9       11.45       14.76      0.88 o
  -6   1   9        6.12        5.48      0.27 o
  -5   1   9       12.45       10.18      0.28 o
  -4   1   9        0.00        0.20      0.10 o
  -3   1   9        2.47        2.11      0.21 o
  -2   1   9       85.36       87.65      1.44 o
  -1   1   9       53.05       55.84      0.97 o
   0   1   9      201.16      197.41      2.15 o
   1   1   9        4.10        3.93      0.18 o
   2   1   9      140.95      138.83      1.91 o
   3   1   9        6.41        5.39      0.27 o
   4   1   9        2.29        2.52      0.51 o
   5   1   9       12.85       13.91      0.70 o
  -8   2   9        0.17       -0.28      0.38 o
  -7   2   9       15.59       16.46      0.48 o
  -6   2   9        7.12        6.99      0.29 o
  -5   2   9       45.64       42.31      0.70 o
  -4   2   9        4.26        3.30      0.33 o
  -3   2   9       63.30       54.27      1.15 o
  -2   2   9      101.04       88.25      1.74 o
  -1   2   9        1.33        1.33      0.10 o
   0   2   9       21.81       20.11      0.39 o
   1   2   9        0.33        0.18      0.11 o
   2   2   9        7.36        7.84      0.30 o
   3   2   9       37.08       40.59      0.86 o
   4   2   9        7.94        8.59      1.07 o
  -8   3   9       24.15       23.48      1.45 o
  -7   3   9        0.06       -0.23      0.23 o
  -6   3   9       28.53       28.06      0.57 o
  -5   3   9        6.06        3.54      0.17 o
  -4   3   9        6.23        5.70      0.26 o
  -3   3   9        7.09        5.92      0.45 o
  -2   3   9        1.63        1.16      0.13 o
  -1   3   9       53.70       54.04      0.70 o
   0   3   9        0.27        0.48      0.10 o
   1   3   9       12.55       12.75      0.35 o
   2   3   9       38.18       37.44      0.69 o
   3   3   9        4.47        5.29      0.45 o
   4   3   9       39.19       43.38      3.05 o
  -7   4   9        7.36        8.86      0.36 o
  -6   4   9        6.15        6.49      0.28 o
  -5   4   9       58.01       59.59      1.14 o
  -4   4   9        3.81        3.47      0.40 o
  -3   4   9      226.27      220.99      2.89 o
  -2   4   9        2.64        1.86      0.14 o
  -1   4   9       29.29       31.24      0.68 o
   0   4   9       10.95       10.57      0.28 o
   1   4   9        1.08        1.08      0.15 o
   2   4   9       33.16       33.99      0.88 o
   3   4   9        6.81        5.99      0.69 o
  -7   5   9        1.19        1.29      0.20 o
  -6   5   9        3.63        3.49      0.22 o
  -5   5   9        3.09        3.57      0.27 o
  -4   5   9       16.21       17.52      0.46 o
  -3   5   9       56.79       54.13      0.86 o
  -2   5   9       10.68       10.30      0.33 o
  -1   5   9        0.39        0.54      0.14 o
   0   5   9       12.95       14.97      0.42 o
   1   5   9       22.45       21.90      0.75 o
   2   5   9       15.36       14.92      1.01 o
  -6   6   9       32.05       36.03      0.92 o
  -5   6   9        9.28       10.38      0.44 o
  -4   6   9        0.06       -0.15      0.15 o
  -3   6   9       25.07       25.54      0.62 o
  -2   6   9        0.04        0.38      0.15 o
  -1   6   9       28.63       28.89      0.78 o
   0   6   9        2.06        2.59      0.61 o
  -5   7   9        6.39        6.03      0.61 o
  -4   7   9        3.11        3.36      0.47 o
  -3   7   9        4.53        3.54      0.39 o
  -2   7   9        5.41        4.40      0.58 o
  -1  -6  10       13.51       12.93      0.87 o
   0  -6  10       73.14       70.51      1.83 o
   1  -6  10       38.05       36.00      1.15 o
   2  -6  10       69.24       68.93      1.82 o
   3  -6  10        7.66        7.22      0.74 o
  -3  -5  10       14.21       14.28      1.12 o
  -2  -5  10       28.19       29.92      1.17 o
  -1  -5  10        6.33        6.31      0.38 o
   0  -5  10       36.49       37.76      0.92 o
   1  -5  10        4.70        4.10      0.33 o
   2  -5  10        0.36        0.45      0.20 o
   3  -5  10       14.52       15.10      0.57 o
   4  -5  10       21.73       19.40      0.82 o
  -4  -4  10        5.18        5.78      0.42 o
  -3  -4  10        0.78        0.37      0.22 o
  -2  -4  10       14.86       15.42      1.35 o
  -1  -4  10       57.81       57.58      1.19 o
   0  -4  10       51.42       50.65      1.10 o
   1  -4  10        4.46        4.56      0.27 o
   2  -4  10       24.22       24.22      0.59 o
   3  -4  10        0.04        0.01      0.16 o
   4  -4  10       39.66       40.10      1.39 o
   5  -4  10        5.32        5.46      0.67 o
  -5  -3  10        1.73        2.55      0.45 o
  -4  -3  10        1.54        1.38      0.18 o
  -3  -3  10       31.80       29.27      0.83 o
  -2  -3  10        6.64        6.91      0.32 o
  -1  -3  10       84.48       87.10      1.64 o
   0  -3  10      152.35      154.98      2.47 o
   1  -3  10       51.24       52.48      0.85 o
   2  -3  10       44.89       46.99      0.80 o
   3  -3  10        0.48        0.69      0.18 o
   4  -3  10        0.90        0.12      0.27 o
   5  -3  10       30.30       31.39      1.10 o
  -6  -2  10        0.05       -0.05      0.32 o
  -5  -2  10        0.73        1.20      0.20 o
  -4  -2  10        8.39        8.36      0.33 o
  -3  -2  10        1.93        1.33      0.19 o
  -2  -2  10      128.97      129.82      1.95 o
  -1  -2  10        3.48        2.92      0.25 o
   0  -2  10        5.08        4.53      0.20 o
   1  -2  10        0.54        0.21      0.15 o
   2  -2  10        0.24        0.33      0.15 o
   3  -2  10       77.35       81.33      1.33 o
   4  -2  10        7.66        7.75      0.70 o
   5  -2  10        9.57        9.84      0.61 o
  -6  -1  10       10.04       10.81      0.44 o
  -5  -1  10        6.36        8.39      0.33 o
  -4  -1  10       18.11       17.03      0.37 o
  -3  -1  10       10.10        9.97      0.26 o
  -2  -1  10       52.58       50.49      0.93 o
  -1  -1  10       81.78       80.47      1.27 o
   0  -1  10       25.92       25.18      0.45 o
   1  -1  10       91.61       92.11      1.32 o
   2  -1  10       99.92       97.62      1.42 o
   3  -1  10       97.54       95.85      1.43 o
   4  -1  10        6.58        6.40      0.49 o
   5  -1  10        1.33        1.38      0.34 o
  -7   0  10        4.63        4.74      0.35 o
  -6   0  10        0.74        1.29      0.40 o
  -5   0  10       57.82       60.56      1.11 o
  -4   0  10       40.00       37.39      0.95 o
  -3   0  10       51.74       46.85      1.26 o
  -2   0  10        2.88        2.28      0.24 o
  -1   0  10        9.72        8.95      0.24 o
   0   0  10       45.02       42.83      0.66 o
   1   0  10       53.03       52.69      0.83 o
   2   0  10       41.32       40.58      0.72 o
   3   0  10       22.29       22.36      0.62 o
   4   0  10        0.34        0.12      0.25 o
   5   0  10       30.17       31.73      1.48 o
  -7   1  10        5.34        5.81      0.52 o
  -6   1  10        6.96        7.52      0.31 o
  -5   1  10        0.18        0.62      0.28 o
  -4   1  10       11.33       13.12      0.59 o
  -3   1  10       27.36       23.22      0.64 o
  -2   1  10       32.75       35.10      0.72 o
  -1   1  10        3.45        3.89      0.22 o
   0   1  10       24.91       24.69      0.54 o
   1   1  10       23.16       22.79      0.50 o
   2   1  10        3.06        3.26      0.26 o
   3   1  10       74.05       78.58      1.59 o
   4   1  10       12.78       14.11      0.68 o
  -7   2  10        0.34        0.17      0.19 o
  -6   2  10       54.24       58.80      0.99 o
  -5   2  10        9.29       11.22      0.32 o
  -4   2  10       10.37       11.40      0.97 o
  -3   2  10       17.61       18.56      0.58 o
  -2   2  10        3.65        4.72      0.27 o
  -1   2  10        2.40        2.30      0.13 o
   0   2  10        3.14        2.96      0.15 o
   1   2  10       47.33       48.00      0.79 o
   2   2  10        0.02       -0.16      0.16 o
   3   2  10        1.64        1.94      0.30 o
   4   2  10        3.10        3.11      0.45 o
  -7   3  10        6.20        7.16      0.34 o
  -6   3  10       33.85       31.70      0.62 o
  -5   3  10        0.68        1.26      0.26 o
  -4   3  10        0.01        0.07      0.12 o
  -3   3  10       17.44       14.14      0.65 o
  -2   3  10       44.21       44.80      0.72 o
  -1   3  10       65.20       63.57      0.82 o
   0   3  10        6.89        7.86      0.25 o
   1   3  10        1.55        1.24      0.16 o
   2   3  10       16.91       18.03      0.61 o
   3   3  10       21.25       21.34      0.86 o
  -7   4  10       12.27       13.61      0.43 o
  -6   4  10        6.82        6.55      0.28 o
  -5   4  10        0.08       -0.12      0.29 o
  -4   4  10        8.88        9.51      0.29 o
  -3   4  10        5.97        5.36      0.20 o
  -2   4  10       16.17       17.09      0.37 o
  -1   4  10       26.59       26.60      0.48 o
   0   4  10       15.92       16.96      0.42 o
   1   4  10        1.93        1.79      0.30 o
   2   4  10       17.13       18.06      1.05 o
  -6   5  10       19.39       20.85      0.55 o
  -5   5  10       10.95       12.64      0.43 o
  -4   5  10       29.20       29.36      0.64 o
  -3   5  10        1.17        1.83      0.15 o
  -2   5  10        0.78        0.54      0.13 o
  -1   5  10        5.51        5.13      0.27 o
   0   5  10        7.05        8.07      0.51 o
   1   5  10       14.73       15.98      0.70 o
  -5   6  10        9.25       10.66      0.50 o
  -4   6  10        1.22        0.84      0.19 o
  -3   6  10       15.82       16.60      0.54 o
  -2   6  10        1.38        1.74      0.20 o
  -1   6  10       12.04       13.50      0.67 o
  -2  -5  11        9.79       10.07      0.54 o
  -1  -5  11       35.80       36.25      0.91 o
   0  -5  11        7.03        6.08      0.38 o
   1  -5  11       32.29       34.53      0.89 o
   2  -5  11       16.56       17.16      0.61 o
   3  -5  11       11.63       12.01      0.66 o
  -3  -4  11       14.61       16.39      0.65 o
  -2  -4  11        1.28        1.55      0.24 o
  -1  -4  11       15.63       15.16      0.50 o
   0  -4  11        4.78        4.42      0.31 o
   1  -4  11        2.75        1.93      0.24 o
   2  -4  11       52.16       51.78      1.01 o
   3  -4  11       24.77       26.11      0.95 o
   4  -4  11       10.63       10.33      0.64 o
  -4  -3  11        9.93       10.18      0.47 o
  -3  -3  11       31.89       29.71      0.84 o
  -2  -3  11       18.22       18.54      0.68 o
  -1  -3  11        6.20        6.07      0.32 o
   0  -3  11       23.18       24.76      0.57 o
   1  -3  11        0.01        0.14      0.13 o
   2  -3  11        5.27        5.27      0.26 o
   3  -3  11       27.72       30.31      0.84 o
   4  -3  11       14.85       14.52      0.73 o
  -5  -2  11        3.02        4.11      0.28 o
  -4  -2  11        0.11        0.13      0.15 o
  -3  -2  11       42.18       43.62      1.05 o
  -2  -2  11        8.91        7.77      0.78 o
  -1  -2  11       34.16       33.98      0.64 o
   0  -2  11       21.53       21.90      0.45 o
   1  -2  11       29.82       30.54      0.58 o
   2  -2  11        5.91        4.84      0.25 o
   3  -2  11        0.90        1.05      0.38 o
   4  -2  11       28.78       25.37      0.95 o
  -6  -1  11        0.01        0.06      0.18 o
  -5  -1  11        4.83        5.97      0.80 o
  -4  -1  11       15.74       17.48      0.42 o
  -3  -1  11      120.34      116.27      2.22 o
  -2  -1  11        2.32        2.60      0.18 o
  -1  -1  11       27.66       24.71      0.47 o
   0  -1  11        2.01        2.02      0.14 o
   1  -1  11        9.63        9.58      0.30 o
   2  -1  11       90.56       93.88      1.54 o
   3  -1  11        0.20        0.61      0.23 o
   4  -1  11        2.41        2.72      0.38 o
  -6   0  11        6.90        9.18      0.78 o
  -5   0  11        4.61        3.59      0.23 o
  -4   0  11        3.64        2.67      0.20 o
  -3   0  11        0.01       -0.05      0.25 o
  -2   0  11        1.19        1.22      0.20 o
  -1   0  11        0.05       -0.04      0.09 o
   0   0  11       29.00       30.79      0.68 o
   1   0  11       14.03       13.30      0.35 o
   2   0  11       49.52       49.63      0.94 o
   3   0  11       21.25       23.59      0.72 o
   4   0  11        0.02       -0.24      0.24 o
  -6   1  11       39.20       43.55      0.95 o
  -5   1  11        1.25        1.14      0.14 o
  -4   1  11       11.73       12.11      0.48 o
  -3   1  11       15.44       14.40      0.64 o
  -2   1  11        5.64        4.87      0.34 o
  -1   1  11       30.98       28.99      1.03 o
   0   1  11        1.33        1.23      0.13 o
   1   1  11       18.60       18.75      0.43 o
   2   1  11        7.33        6.96      0.33 o
   3   1  11        6.56        5.91      0.41 o
  -6   2  11       17.55       17.00      0.51 o
  -5   2  11       22.60       22.74      0.55 o
  -4   2  11       42.14       39.93      1.32 o
  -3   2  11       14.09       13.89      0.50 o
  -2   2  11       11.73       10.82      0.48 o
  -1   2  11       14.37       14.34      0.45 o
   0   2  11       17.40       17.31      0.38 o
   1   2  11       13.79       13.73      0.41 o
   2   2  11       25.88       26.57      0.65 o
   3   2  11        9.69        9.63      0.61 o
  -6   3  11        5.20        6.32      0.46 o
  -5   3  11        1.20        1.28      0.22 o
  -4   3  11        9.40       10.92      0.52 o
  -3   3  11        0.23       -0.09      0.19 o
  -2   3  11       10.77       12.88      0.32 o
  -1   3  11        1.66        1.60      0.18 o
   0   3  11        4.00        4.13      0.22 o
   1   3  11        3.33        2.72      0.24 o
   2   3  11        3.23        3.20      0.34 o
  -6   4  11       20.77       23.93      0.62 o
  -5   4  11        4.38        4.37      0.47 o
  -4   4  11       20.86       21.35      0.57 o
  -3   4  11       32.45       31.80      0.65 o
  -2   4  11       54.50       55.37      0.87 o
  -1   4  11        2.89        3.17      0.21 o
   0   4  11        0.06       -0.03      0.17 o
   1   4  11        2.19        2.59      0.35 o
  -5   5  11        8.88        8.90      0.36 o
  -4   5  11        2.31        2.08      0.28 o
  -3   5  11        8.58       10.73      0.44 o
  -2   5  11        3.74        5.73      0.28 o
  -1   5  11        1.96        2.23      0.25 o
  -2  -4  12        4.72        4.31      0.34 o
  -1  -4  12        1.20        1.08      0.21 o
   0  -4  12        3.81        4.05      0.31 o
   1  -4  12       15.38       15.83      0.56 o
   2  -4  12       24.98       26.49      0.77 o
  -3  -3  12        2.14        2.80      0.40 o
  -2  -3  12        0.07        0.13      0.15 o
  -1  -3  12       13.01       13.71      0.48 o
   0  -3  12       14.54       13.74      0.42 o
   1  -3  12       26.93       26.75      0.63 o
   2  -3  12        0.04        0.04      0.25 o
   3  -3  12        2.27        1.79      0.58 o
  -4  -2  12        5.78        4.93      0.48 o
  -3  -2  12        7.69        7.87      0.38 o
  -2  -2  12        2.88        3.08      0.21 o
  -1  -2  12       29.19       29.44      0.60 o
   0  -2  12        0.07       -0.06      0.12 o
   1  -2  12        3.73        3.47      0.23 o
   2  -2  12       29.02       32.32      0.72 o
   3  -2  12       20.36       20.96      0.69 o
  -5  -1  12        0.54        0.88      0.34 o
  -4  -1  12       70.47       74.02      1.32 o
  -3  -1  12        7.24        7.68      0.39 o
  -2  -1  12        5.00        5.23      0.24 o
  -1  -1  12        3.86        3.55      0.18 o
   0  -1  12        4.24        4.14      0.21 o
   1  -1  12        1.36        0.92      0.16 o
   2  -1  12       25.68       25.65      0.62 o
   3  -1  12        7.34        5.35      0.38 o
  -5   0  12        0.94        1.08      0.45 o
  -4   0  12       36.39       33.26      1.36 o
  -3   0  12       11.25       10.75      1.46 o
  -2   0  12        3.95        3.45      0.19 o
  -1   0  12       14.61       15.76      0.43 o
   0   0  12        2.97        3.21      0.18 o
   1   0  12       21.21       21.61      0.52 o
   2   0  12        1.00        0.91      0.27 o
   3   0  12        0.20       -0.07      0.51 o
  -5   1  12        2.91        3.58      0.35 o
  -4   1  12        2.23        2.85      0.37 o
  -3   1  12       13.28       16.57      0.73 o
  -2   1  12        3.79        5.03      0.36 o
  -1   1  12       22.59       22.79      0.82 o
   0   1  12        0.76        0.57      0.12 o
   1   1  12       18.77       19.31      0.50 o
   2   1  12       26.87       28.02      0.68 o
  -5   2  12       25.01       24.56      0.57 o
  -4   2  12        0.03        0.20      0.25 o
  -3   2  12        0.45        0.72      0.27 o
  -2   2  12        4.16        4.52      0.36 o
  -1   2  12        7.78        8.50      0.36 o
   0   2  12        0.06       -0.05      0.13 o
   1   2  12        0.69        0.30      0.18 o
   2   2  12        2.47        2.24      0.56 o
  -5   3  12        4.64        4.54      0.54 o
  -4   3  12        3.72        3.28      0.61 o
  -3   3  12        7.01        8.38      0.87 o
  -2   3  12        0.02       -0.03      0.13 o
  -1   3  12       28.41       30.46      0.57 o
   0   3  12        5.29        5.18      0.28 o
   1   3  12        6.48        6.69      0.34 o
  -4   4  12        6.01        6.26      0.76 o
  -3   4  12       67.09       73.90      1.41 o
  -2   4  12        1.15        1.22      0.16 o
  -1   4  12        0.22        0.18      0.15 o
  -1  -3  13        5.44        5.47      0.34 o
   0  -3  13        1.92        1.88      0.27 o
   1  -3  13       27.11       27.30      1.37 o
  -3  -2  13       11.46       10.94      0.44 o
  -2  -2  13       31.78       32.36      0.77 o
  -1  -2  13        0.06        0.09      0.14 o
   0  -2  13        0.79        0.76      0.16 o
   1  -2  13        0.39        0.36      0.17 o
  -3  -1  13        6.61        7.11      0.51 o
  -2  -1  13       15.10       15.29      0.69 o
  -1  -1  13        7.87        8.47      0.28 o
   0  -1  13        0.18        0.58      0.36 o
   1  -1  13       19.79       19.98      0.52 o
  -4   0  13       16.37       17.52      0.72 o
  -3   0  13        4.26        6.44      0.67 o
  -2   0  13        1.19        1.43      0.13 o
  -1   0  13        1.04        0.71      0.14 o
   0   0  13        0.73        0.24      0.14 o
   1   0  13       11.61       10.29      0.38 o
  -4   1  13       10.31        9.31      0.60 o
  -3   1  13       11.07       11.61      0.65 o
  -2   1  13       13.45       14.44      0.72 o
  -1   1  13        3.81        4.46      0.46 o
   0   1  13        1.56        1.42      0.18 o
   1   1  13        3.01        2.46      0.24 o
  -4   2  13       33.12       37.73      1.77 o
  -3   2  13        8.85       11.34      0.94 o
  -2   2  13        1.69        1.49      0.14 o
  -1   2  13        0.94        1.18      0.23 o
   0   2  13        2.32        2.73      0.34 o
  -3   3  13       24.39       29.23      1.59 o
  -2   3  13       11.74       11.62      0.40 o
 
